# Supplementary material for: Crystallographic fragment screen of the c-di-AMP-synthesizing enzyme CdaA from Bacillus subtilis
Source: Acta Crystallogr F Struct Biol Commun. 2024 Aug 23;80(Pt 9):200–9. doi: 10.1107/S2053230X24007039 (PMC11376277; doi:10.1107/S2053230X24007039)
Supplement: Supplementary file 1 [file f-80-00200-sup1.xlsx]

## Sheet: F2X-Entry Screen
F2X-Entry Screen Fragment Hit List (target BsCdaA)
Fragment 2D-structure	Well	SMILES	Molecular Weight [Da]	non- Hydrogen atoms	TPSA [Å2]	logP	Sequence conserved region	PDB id
	A09	Nc1nsc2ncccc12	151.193	10	51.8	1.39053	Yes	8OGN
	A12	CC(C)c1noc(O)n1	128.131	9	59.15	0.522	No	8OGO
	B03	CCC(N)c1ccccc1O	151.209	11	46.25	1.928	No	8OGP
	B06	CC(O)c1ccc(cc1)[N+](=O)[O-]	167.164	12	66.05	1.781	No	8OGQ
	B07	CCN(CC)c1cccc(NC(=O)C)c1	206.289	15	32.34	1.831	Yes	8OGR
	B08	CCOC(=O)N1Cc2ccncc2C1	192.218	14	42.43	0.74	Yes	8OGS
	C04	COc1ccnc(NN)n1	140.146	10	73.06	-0.975	No	8OGT
	C07	C1CC(=O)Nc2ccccc12	147.177	11	29.1	1.065	Yes	8OGU
	C08	CN1C(O)c2ccccc2C1=O	163.176	12	40.54	0.724	No	8OGV
	D02	CCCS(=O)(=O)Nc1cc(N)c(F)cc1F	250.269	16	72.19	1.66	Yes	8OGW
	D04	COC(=O)C(N)Cc1ccc(F)cc1	197.209	14	52.32	1.293	No	8OGY
	D06	COc1cccc(c1)C(=O)N1CCCC1	205.257	15	29.54	1.927	No	8OGZ
	D08	CN(C)C(=O)N(C)C1CCS(=O)(=O)C1	220.293	14	57.69	-1.048	No	8OH0
	E04	Nc1cc(no1)c1ccccc1	160.176	12	52.05	1.733	Yes	8OH1
	E08	COCCc1nnc(N)o1	143.146	10	74.17	-0.291	No	8OHB
	E12	Cn1c2ccc(N)cc2oc1=O	164.164	12	55.56	0.729	No	8OHC
	F03	COCCOCC(=O)Nc1cccc(F)c1	227.235	16	47.56	0.84874	No	8OHE
	F04	Cc1cc(CNCCS(=O)(=O)C)ccc1Br	306.224	16	46.17	1.978	No	8OHF
	F09	Oc1ccc(cc1)c1ccccn1	171.199	13	33.12	2.287	Yes	8OHG
	G05	CC(C)NC(=O)Nc1ccccc1	178.235	13	41.13	1.644	No	8OHH
	G08	CCNC(=O)CSc1nnc(o1)C(C)C	229.304	15	68.02	1.406	No	8OHJ
	H01	CCN(CC)CCOc1ccc(cc1)[N+](=O)[O-]	238.287	17	58.29	2.356	No	8OHK
	H09	FC(N1CN(F)C=N1)C(=O)c1ccccc1	225.198	16	35.91	1.416	No	8OHL
	H11	O=C(NCC1CCCO1)NC1CCCC1	212.293	15	50.36	1.295	No	8OHO
