# Supplementary material for: Crystallographic fragment screen of the c-di-AMP-synthesizing enzyme CdaA from Bacillus subtilis
Source: Acta Crystallogr F Struct Biol Commun. 2024 Aug 23;80(Pt 9):200–9. doi: 10.1107/S2053230X24007039 (PMC11376277; doi:10.1107/S2053230X24007039)
Supplement: Supplementary file 2 [file f-80-00200-sup2.xlsx]

## Sheet: Table1
	BsCdaA_A09	BsCdaA_A12	BsCdaA_B03	BsCdaA_B06	BsCdaA_B07	BsCdaA_B08	BsCdaA_C04	BsCdaA_C07	BsCdaA_C08	BsCdaA_D02	BsCdaA_D04	BsCdaA_D06	BsCdaA_D08	BsCdaA_E04	BsCdaA_E08	BsCdaA_E12	BsCdaA_F03	BsCdaA_F04	BsCdaA_F09	BsCdaA_G05	BsCdaA_G08	BsCdaA_H01	BsCdaA_H09	BsCdaA_H11	BsCdaA_APO_DMSO	BsCdaA-Compound 7
Wavelength (Å)	0.9184	0.9184	0.9184	0.9184	0.9184	0.9184	0.9184	0.9184	0.9184	0.9184	0.9184	0.9184	0.9184	0.9184	0.9184	0.9184	0.9184	0.9184	0.9184	0.9184	0.9184	0.9184	0.9184	0.9184	0.68879	1.5406
Resolution range (Å)	32.93 - 1.29 (1.336 - 1.29)	32.08 - 1.21 (1.253 - 1.21)	42.69 - 1.22 (1.264 - 1.22)	32.09 - 1.42 (1.471 - 1.42)	46.96 - 1.355 (1.403 - 1.355)	32.1 - 1.25 (1.295 - 1.25)	42.72 - 1.5 (1.554 - 1.5)	42.68 - 1.415 (1.465 - 1.415)	42.67 - 1.25 (1.295 - 1.25)	33.94 - 1.15 (1.191 - 1.15)	42.68 - 1.23 (1.274 - 1.23)	33.96 - 1.14 (1.181 - 1.14)	42.74 - 1.27 (1.315 - 1.27)	46.88 - 1.22 (1.264 - 1.22)	34.01 - 1.11 (1.15 - 1.11)	32.33 - 1.17 (1.212 - 1.17)	33.95 - 1.15 (1.191 - 1.15)	33.01 - 1.22 (1.264 - 1.22)	30.7 - 1.25 (1.295 - 1.25)	46.88 - 1.3 (1.346 - 1.3)	46.96 - 1.22 (1.264 - 1.22)	42.81 - 1.26 (1.305 - 1.26)	42.67 - 1.29 (1.336 - 1.29)	30.66 - 1.32 (1.367 - 1.32)	33.86 - 1.18 (1.222 - 1.18)	21.54 - 1.7 (1.75 - 1.7)
Space group	C 1 2 1	C 1 2 1	C 1 2 1	C 1 2 1	C 1 2 1	C 1 2 1	C 1 2 1	C 1 2 1	C 1 2 1	C 1 2 1	C 1 2 1	C 1 2 1	C 1 2 1	C 1 2 1	C 1 2 1	C 1 2 1	C 1 2 1	C 1 2 1	C 1 2 1	C 1 2 1	C 1 2 1	C 1 2 1	C 1 2 1	C 1 2 1	C 1 2 1	C 1 2 1
Unit cell (Å), (°)	118.81 38.97 68.4 90 95.49 90	119 38.95 68.19 90 95.61 90	118.79 39.08 68.1 90 95.22 90	119.27 38.93 68.12 90 95.37 90	118.86 38.97 68.45 90 95.51 90	118.75 38.96 68.22 90 95.34 90	118.91 39.26 68.57 90 95.54 90	118.88 39.07 68.11 90 95.31 90	118.87 39.06 68.15 90 95.36 90	118.87 39.24 68.17 90 95.31 90	118.94 39.2 68.2 90 95.4 90	118.92 39.22 68.2 90 95.26 90	118.98 39.1 68.3 90 95.34 90	119.01 39.34 68.27 90 95.34 90	118.88 38.95 68.32 90 95.41 90	118.73 39.33 68.2 90 95.13 90	118.88 39.23 68.2 90 95.31 90	118.93 39.13 68.2 90 95.54 90	118.89 39.2 68.16 90 95.36 90	118.8 39.03 68.07 90 95.63 90	118.78 39.23 68.37 90 95.63 90	119.07 39.19 67.91 90 94.95 90	118.94 38.8 68.17 90 95.4 90	118.7 39.33 68.11 90 95.28 90	118.65 39.24 67.98 90 94.994 90	118.5 39.23 67.6 90 94.29 90
Total reflections	386915 (37726)	465928 (42076)	455679 (43315)	292167 (29089)	331220 (28344)	425343 (41839)	253115 (24830)	294556 (26697)	428701 (42119)	510281 (27819)	451743 (44155)	516367 (25890)	406294 (39080)	460129 (43067)	533612 (21090)	498527 (31991)	513863 (28034)	460070 (44611)	429946 (42314)	375633 (36552)	463538 (44016)	416844 (40919)	385944 (37989)	367166 (34697)	696515 (69769)	184588 (26008)
Unique reflections	76564 (7459)	88631 (8052)	87057 (8199)	58364 (5725)	66942 (6015)	84360 (8256)	50288 (4984)	58463 (5451)	85228 (8378)	102517 (6779)	86744 (8316)	108920 (8032)	81813 (8079)	89910 (8544)	111442 (6528)	98693 (7165)	106107 (7974)	90558 (8789)	83060 (8039)	73512 (7152)	90583 (8620)	83233 (8183)	75257 (7373)	73274 (7237)	101330 (9998)	32313 (2484)
Multiplicity	5.1 (5.1)	5.3 (5.2)	5.2 (5.3)	5.0 (5.1)	4.9 (4.5)	5.0 (5.1)	5.0 (5.0)	5.0 (4.9)	5.0 (5.0)	5.0 (4.1)	5.2 (5.3)	4.7 (3.2)	5.0 (4.8)	5.1 (5.0)	4.8 (3.2)	5.1 (4.5)	4.8 (3.5)	5.1 (5.1)	5.2 (5.3)	5.1 (5.1)	5.1 (5.1)	5.0 (5.0)	5.1 (5.1)	5.0 (4.8)	6.9 (7.0)	5.7 (5.4)
Completeness (%)	97.02 (95.28)	93.03 (85.00)	93.60 (88.65)	98.56 (97.82)	97.54 (87.94)	97.72 (96.63)	98.83 (98.51)	97.67 (91.79)	98.41 (97.25)	91.94 (61.09)	95.07 (92.04)	95.05 (70.54)	98.63 (98.03)	95.63 (91.31)	90.41 (53.40)	93.01 (67.84)	95.11 (71.83)	96.92 (94.05)	95.61 (93.13)	95.77 (94.18)	96.64 (92.19)	98.27 (96.85)	95.97 (94.26)	99.05 (98.59)	98.55 (98.03)	93.83 (89.26)
Mean I/sigma(I)	11.00 (0.62)	9.77 (0.46)	12.15 (0.59)	8.85 (0.78)	10.73 (0.51)	9.17 (0.60)	11.25 (0.84)	9.30 (0.85)	11.11 (0.64)	13.86 (0.47)	11.94 (0.65)	12.10 (0.43)	10.80 (0.58)	10.20 (0.57)	9.43 (0.44)	12.80 (0.58)	12.74 (0.53)	9.98 (0.49)	12.28 (0.71)	11.39 (0.60)	10.58 (0.56)	13.82 (0.70)	8.48 (0.53)	11.00 (0.59)	17.11 (0.99)	18.36 (3.09)
Wilson B-factor (Å2)	18.38	17.71	17.49	19.47	18.37	17.93	21.44	19.06	17.42	16.68	16.73	15.86	18.33	18.08	15.2	17.69	15.95	17.22	17.86	17.72	17.82	18.65	18.26	19.59	19.78	23.73
R-merge	0.07988 (2.428)	0.08386 (3.413)	0.06353 (2.559)	0.09741 (2.223)	0.1306 (3.09)	0.07899 (2.534)	0.0852 (1.657)	0.08732 (1.881)	0.07359 (2.311)	0.04907 (2.622)	0.07176 (2.347)	0.05837 (2.259)	0.07633 (2.508)	0.06471 (2.75)	0.06833 (1.951)	0.05147 (2.078)	0.05421 (1.995)	0.08511 (3.182)	0.06292 (2.023)	0.09706 (2.837)	0.07055 (2.448)	0.05189 (2.305)	0.1086 (3.288)	0.07964 (2.255)	0.03947 (2.171)	0.053(0.614)
R-meas	0.0892 (2.706)	0.0931 (3.784)	0.07058 (2.837)	0.109 (2.476)	0.1457 (3.483)	0.08823 (2.823)	0.09536 (1.853)	0.09743 (2.099)	0.08211 (2.576)	0.05492 (3.005)	0.07979 (2.601)	0.0656 (2.7)	0.0855 (2.815)	0.07213 (3.065)	0.07658 (2.33)	0.05742 (2.352)	0.06078 (2.347)	0.09493 (3.546)	0.06988 (2.245)	0.108 (3.159)	0.07861 (2.726)	0.05797 (2.573)	0.1209 (3.656)	0.08907 (2.529)	0.04277 (2.343)	0.059 (0.679)
R-pim	0.03911 (1.18)	0.03966 (1.613)	0.03039 (1.215)	0.04804 (1.076)	0.06352 (1.575)	0.03846 (1.225)	0.04176 (0.8093)	0.04259 (0.916)	0.03591 (1.124)	0.02419 (1.436)	0.03447 (1.112)	0.02929 (1.457)	0.0378 (1.254)	0.03116 (1.329)	0.03401 (1.249)	0.02511 (1.079)	0.02695 (1.211)	0.0414 (1.544)	0.0299 (0.9615)	0.04647 (1.366)	0.0342 (1.183)	0.02539 (1.126)	0.05205 (1.573)	0.03909 (1.122)	0.01623 (0.8719)
CC1/2	0.999 (0.42)	0.999 (0.376)	0.999 (0.421)	0.998 (0.42)	0.999 (0.383)	0.998 (0.329)	0.998 (0.394)	0.998 (0.395)	0.999 (0.425)	1 (0.313)	0.999 (0.383)	1 (0.284)	0.999 (0.357)	0.999 (0.403)	0.998 (0.246)	0.999 (0.335)	0.999 (0.333)	0.999 (0.339)	0.999 (0.365)	0.999 (0.365)	0.999 (0.337)	1 (0.416)	0.999 (0.393)	0.999 (0.316)	0.999 (0.478)	0.999 (0.881)
CC*	1 (0.769)	1 (0.739)	1 (0.77)	0.999 (0.769)	1 (0.744)	1 (0.704)	1 (0.752)	1 (0.753)	1 (0.772)	1 (0.69)	1 (0.744)	1 (0.665)	1 (0.725)	1 (0.758)	1 (0.628)	1 (0.708)	1 (0.707)	1 (0.711)	1 (0.731)	1 (0.731)	1 (0.71)	1 (0.766)	1 (0.751)	1 (0.693)	1 (0.804)
Reflections used in refinement	76456 (7430)	88511 (8033)	86947 (8178)	58318 (5706)	66538 (5982)	84277 (8237)	50250 (4973)	58436 (5444)	85102 (8344)	102417 (6769)	86666 (8298)	108755 (8020)	81702 (8048)	89803 (8524)	111339 (6522)	98631 (7153)	105987 (7955)	90390 (8757)	83000 (8016)	73462 (7140)	90435 (8592)	83159 (8158)	75133 (7341)	73199 (7218)	101261 (9983)	32313 (2484)
Reflections used for R-free	2094 (203)	2096 (190)	2094 (198)	2090 (203)	2086 (188)	2090 (203)	2096 (208)	2099 (195)	2093 (205)	2097 (138)	2097 (200)	2092 (152)	2091 (204)	2096 (200)	2096 (123)	2097 (153)	2097 (158)	2093 (204)	2098 (203)	2091 (203)	2094 (199)	2094 (205)	2096 (206)	2094 (207)	5064 (500)	1619 (127)
R-work	0.1890 (0.4519)	0.2041 (0.5033)	0.1850 (0.5297)	0.1981 (0.4286)	0.2037 (0.5544)	0.1872 (0.4576)	0.1851 (0.3639)	0.1730 (0.3989)	0.1901 (0.4620)	0.1793 (0.5825)	0.1799 (0.4587)	0.1796 (0.6149)	0.1787 (0.4351)	0.1746 (0.5089)	0.1812 (0.5471)	0.1626 (0.4921)	0.1759 (0.5780)	0.1860 (0.5136)	0.1809 (0.4207)	0.1678 (0.4506)	0.1817 (0.5104)	0.1656 (0.4538)	0.1973 (0.4552)	0.1921 (0.4107)	0.1751 (0.3931)	0.1736 (0.3944)
R-free	0.2186 (0.4550)	0.2372 (0.4992)	0.2069 (0.5241)	0.2270 (0.4317)	0.2262 (0.6312)	0.2152 (0.5038)	0.2229 (0.4091)	0.2085 (0.4093)	0.2119 (0.5437)	0.1955 (0.5957)	0.2182 (0.5014)	0.2056 (0.6467)	0.2158 (0.4652)	0.2025 (0.5278)	0.2027 (0.5309)	0.1939 (0.5599)	0.1955 (0.5595)	0.2157 (0.4839)	0.2031 (0.4324)	0.2186 (0.4591)	0.2074 (0.5576)	0.1904 (0.5055)	0.2133 (0.4273)	0.2260 (0.4291)	0.1919 (0.4002)	0.2041 (0.4522)
CC(work)	0.962 (0.678)	0.956 (0.612)	0.964 (0.674)	0.957 (0.676)	0.957 (0.615)	0.962 (0.633)	0.962 (0.685)	0.963 (0.697)	0.962 (0.683)	0.964 (0.612)	0.961 (0.672)	0.965 (0.550)	0.967 (0.621)	0.963 (0.681)	0.961 (0.540)	0.966 (0.625)	0.963 (0.620)	0.965 (0.620)	0.964 (0.681)	0.969 (0.674)	0.964 (0.614)	0.966 (0.706)	0.964 (0.667)	0.959 (0.594)	0.952 (0.203)
CC(free)	0.943 (0.659)	0.932 (0.575)	0.935 (0.643)	0.955 (0.782)	0.961 (0.715)	0.932 (0.423)	0.947 (0.582)	0.939 (0.657)	0.962 (0.621)	0.961 (0.709)	0.959 (0.620)	0.931 (0.642)	0.964 (0.525)	0.957 (0.632)	0.957 (0.457)	0.953 (0.750)	0.967 (0.449)	0.944 (0.682)	0.964 (0.663)	0.954 (0.571)	0.950 (0.638)	0.966 (0.612)	0.962 (0.731)	0.946 (0.440)	0.948 (0.152)
Number of non-hydrogen atoms	2545	2425	2555	2433	2578	2636	2416	2665	2446	2570	2587	2629	2589	2569	2473	2599	2602	2622	2459	2586	2635	2544	2519	2497	2516	2627
macromolecules	2261	2281	2296	2310	2294	2282	2293	2308	2291	2275	2252	2271	2283	2277	2288	2265	2258	2279	2290	2257	2303	2281	2266	2361	2325	2347
ligands	11	10	12	13	16	29	11	23	13	33	15	16	15	13	11	13	17	33	14	28	16	19	17	31	41	112
solvent	273	134	247	110	268	325	112	334	142	262	320	342	291	279	174	321	327	310	155	315	316	244	236	105	174	168
Protein residues	302	300	305	302	302	301	303	305	304	300	301	302	302	302	302	302	301	301	302	300	302	299	301	299	304	306
Nucleic acid bases
RMS(bonds) (Å)	0.025	0.015	0.008	0.008	0.009	0.017	0.01	0.006	0.017	0.008	0.017	0.024	0.007	0.009	0.016	0.007	0.008	0.03	0.004	0.006	0.005	0.011	0.023	0.035	0.007	0.006
RMS(angles) (°)	1.95	1.45	0.92	1	1.08	1.36	0.96	0.77	1.38	1.02	1.42	0.75	0.88	1.02	1.38	1	0.96	0.73	0.75	0.9	0.64	1.04	0.89	0.99	0.99	0.78
Ramachandran favored (%)	98.66	98.99	99	97.65	98.66	98.65	98.66	99	99	98.99	98.65	98.99	98.66	98.66	98.66	98.99	98.99	98.99	98.99	98.99	98.66	98.31	98.99	98.64	99	99.01
Ramachandran allowed (%)	1.34	1.01	1	2.35	1.34	1.35	1.34	1	1	1.01	1.35	1.01	1.34	1.34	1.34	1.01	1.01	1.01	1.01	1.01	1.34	1.69	1.01	1.36	1	0.99
Ramachandran outliers (%)	0	0	0	0	0	0	0	0	0	0	0	0	0	0	0	0	0	0	0	0	0	0	0	0	0	0
Rotamer outliers (%)	0	1.24	0	0	0	0	0.41	0	0	0	0	0	0	0	0.41	0	0	0	0.41	0	0	0	0	1.2	1.98	0.39
Clashscore	3.52	4.81	2.6	1.72	1.95	1.74	2.39	1.93	2.38	2.39	2.66	1.97	2.39	2.62	3.7	1.32	3.97	2.61	1.3	3.31	1.95	2.18	1.97	2.31	2.96	4.23
Average B-factor (Å2)	26.05	24.21	26.76	26.55	25.43	25.94	27.02	25.69	25.57	24.5	24.4	23.06	28.83	26.88	21.23	25.54	23.4	25.73	26.14	26.67	26.24	27.01	29.1	27.44	28.58	34.04
macromolecules	24.52	23.84	25.72	26.49	24.21	24.15	26.87	23.82	25.22	23.08	22.61	21.22	26.81	25.44	20.7	23.5	21.6	24.22	25.66	24.72	24.54	25.63	28.26	27.11	27.44	32.78
ligands	25.9	18.88	23.92	23.09	20.74	29.72	26.93	28.45	27.03	24.96	23.2	56.81	21.94	19.32	38.65	20.22	19.23	20.01	42.85	20.68	28.25	20.26	33.76		20.51	48.19
solvent	38.98	30.3	36.86	28.12	36.06	38.94	29.77	38.53	30.89	36.53	36.96	35.28	43.21	38.89	28.31	39.4	36.05	37.47	33.7	39.93	38.94	39.83	37.79	32.98	41.69	42.19
PDB id:	8OGN	8OGO	8OGP	8OGQ	8OGR	8OGS	8OGT	8OGU	8OGV	8OGW	8OGY	8OGZ	8OH0	8OH1	8OHB	8OHC	8OHE	8OHF	8OHG	8OHH	8OHJ	8OHK	8OHL	8OHO	8OGK	9G0G
Ligand ID	U8O	TJ1	SYG	R8P	UIS	T9S	R8S	VN9	R8V	SY4	RQD	VNE	VNO	VNV	UHL	SYV	RHY	RB7	UI4	XY4	RDJ	VOB	VOF	REG	N/A	T9J
Ligand RSCC	0.90	0.92	0.69	0.64	0.51	0.72	0.82	0.61	0.79	0.81	0.86	0.85	0.69	0.68	0.71	0.65	0.81	0.90	0.36	0.39	0.88	0.90	0.77	0.50	N/A	0.91
Ligand RSR	0.20	0.10	0.58	0.25	0.30	0.20	0.18	0.30	0.14	0.22	0.21	0.15	0.29	0.52	0.24	0.34	0.26	0.48	0.74	0.35	0.26	0.15	0.31	0.29	N/A	0.14
Ligand atoms with occupancy lower then 0.9	10	9	11	12	15	14	10	11	12	16	14	15	14	12	10	12	16	16	13	27	15	17	16	15	N/A	16
Values for the outer shell are given in parentheses.
