# Supplementary material for: Crystallographic fragment screen of the c-di-AMP-synthesizing enzyme CdaA from Bacillus subtilis
Source: Acta Crystallogr F Struct Biol Commun. 2024 Aug 23;80(Pt 9):200–9. doi: 10.1107/S2053230X24007039 (PMC11376277; doi:10.1107/S2053230X24007039)
Supplement: Supplementary file 3 [file f-80-00200-sup3.xlsx]

## Sheet: Table S3
Nr	2D Representation	Molecule id _ OMEGA conformer id	ROCS QUERY	ROCS ranking Functions	Data Base	Gnina Scoring Function	Gnina Pose Number	Predicted Affinity (kcal/mol)	CNN Score	CNN Affinity	RMSD vs. Hybrid docked Pose [Å]	Gnina Pose Number	Predicted Affinity (kcal/mol)	CNN Score	CNN Affinity	RMSD vs. Hybrid docked Pose [Å]	HYBRID Chemgauss4 Score	Data Base ID	Molecular formula	Molecular Mass (g/mol)	LogP	Rotatable Bond Count	Rule of Five	Drug Group	SMILES
1		691952_4	3	FitTverskyCombo	DB	vina	1	-4.84	0.8822	4.037	0.673786	1	-4.84	0.8822	4.037	0.673786	-6.69358	DB08114	C10H10N2S	190.265	2.7116	2	1	experimental	NC1=NC=C(CC2=CC=CC=C2)S1
2		4369234_580	3	RefTverskyCombo	DB	vina	1	-8.98	0.8131	5.253	0.907137	1	-8.98	0.8131	5.253	0.907137	-6.40788	DB03907	C19H19N7O8	473.396	-0.0147554	6	0	experimental	[H]N([H])C1=C2N=CN([C@@H]3O[C@H](\C=C\CN([H])C(=O)C4=C(O)C(O)=CC(=C4)[N+]([O-])=O)[C@@H](O)[C@H]3O)C2=NC=N1
3		23644582_76	1	TanimotoCombo	DB	vina	1	-6.47	0.8075	5.813	1.9817	1	-6.47	0.8075	5.813	1.9817	-5.20647	DB07832	C20H15N3O2S	361.417	4.85129	4	1	experimental	CC1=C(NC2=CC=NC3=CC(=CC=C23)C2=CSC(C=O)=N2)C=C(O)C=C1
4		8269_19	2	TanimotoCombo	DB	vinardo	1	-7.39	0.863	5.914	1.22522	1	-7.39	0.863	5.914	1.22522	-5.69728	DB14627	C24H19NO5	401.418	3.65318	6	1	unknown	CC(=O)OC1=CC=C(C=C1)C1(C(=O)NC2=CC=CC=C12)C1=CC=C(OC(C)=O)C=C1
5		448726_388	1	RefTverskyCombo	DB	vinardo	1	-7.76	0.9129	4.718	1.32814	2	-7.9	0.8524	4.611	1.29315	-7.26963	DB04024	C13H19N7O5	353.334	-3.78127	5	0	experimental	[H]N([H])[C@@H](CO)C(=O)N([H])[C@@H]1[C@@H](CO)O[C@H]([C@@H]1O)N1C=NC2=C(N=CN=C12)N([H])[H]
6		165838_172	1	TanimotoCombo	DB	vinardo	1	-7.99	0.8079	4.737	1.33097	3	-6.76	0.6346	4.413	0.855228	-7.32448	DB04259	C11H18N5O8P	379.263	-2.80021	4	0	investigational	[H]N([H])C1=NC(=O)C2=C(N1[H])N(CN2C)[C@@H]1O[C@H](COP(O)(O)=O)[C@@H](O)[C@H]1O
7		444818_111	1	RefTverskyCombo	DB	vinardo	1	-7.32	0.8537	4.681	1.35968	1	-7.32	0.8537	4.681	1.35968	-4.58993	DB03510	C10H14N4O11P2	428.186	-2.51716	6	0	experimental	[H][C@]1(COP(O)(O)=O)O[C@@]([H])(N2C=NC3=C2N=CN=C3OP(O)(O)=O)[C@]([H])(O)[C@]1([H])O
8		158795_117	3	TanimotoCombo	DB	vinardo	1	-6.34	0.8806	4.836	1.50413	2	-6	0.7136	4.534	1.48612	-4.04524	DB04954	C14H19N5O5	337.331	-1.88803	4	1	investigational	OC[C@H]1O[C@H]([C@H](O)[C@@H]1O)N1C=NC2=C(N[C@@H]3CCOC3)N=CN=C12
9		25113172_437	2	TanimotoCombo	DB	vina	1	-6.8	0.9187	5.987	1.85895	2	-7.03	0.8749	5.962	1.29589	-5.07795	DB07194	C20H23N5O2S	397.494	3.3293	6	1	experimental	[H][C@](C)(CO)NC(=O)C1=C(C)N=C(S1)C1=NC(NC2=CC(C)=CC(C)=C2)=NC=C1
10		25271555_221	2	TanimotoCombo	DB	vina	1	-6.29	0.9436	5.152	1.88358	4	-5.28	0.6764	4.716	1.10214	-6.06524	DB08315	C18H17N3O2	307.346	2.4374	5	1	investigational	NC1=NC=C(O1)C(=O)N(CC1=CC=CC=C1)CC1=CC=CC=C1
11		16630_2	2	FitTverskyCombo	DB	vinardo	1	-3.9	0.8744	3.689	1.96412	2	-4.27	0.852	3.628	1.33177	-6.32925	DB01490	C9H10N2O	162.189	1.46216	1	1	experimental	NC1=NCC(O1)C1=CC=CC=C1
12		65482_569	4	RefTverskyCombo	DB	vinardo	1	-8.84	0.8331	5.155	2.3842	6	-7.75	0.417	4.275	1.6633	-6.08353	DB01910	C15H23N7O5	381.387	-5.13869	7	0	investigational	[H][C@](N)(CC[C@]([H])(N)C(O)=O)C[C@@]1([H])O[C@@]([H])(N2C=NC3=C(N)N=CN=C23)[C@]([H])(O)[C@]1([H])O
13		139593425_285	1	TanimotoCombo	DB	vinardo	1	-6.36	0.8872	5.807	2.4486	6	-6.27	0.8359	6	1.1271	-4.87114	DB17297	C19H18F2N4O2S	404.44	2.55681	6	1	investigational	COC1=C(C=CC(F)=C1)C1=CC(NC2=NC=CC(C[S@@](C)(=N)=O)=C2)=NC=C1F
14		447261_97	4	RefTverskyCombo	DB	vina	1	-8.19	0.9325	5.1	2.06688	4	-7.6	0.6829	4.668	1.95712	-5.69945	DB02694	C16H24N5O10P	477.363	-5.0403	9	0	experimental	[H][C@](O)(C(=O)OP(O)(=O)OC[C@@]1([H])O[C@@]([H])(N2C=NC3=C(N)N=CN=C23)[C@]([H])(O)[C@]1([H])O)C(C)(C)CO
15		464205_52	2	TanimotoCombo	DB	vinardo	1	-6.39	0.9525	4.88	2.15663	4	-6	0.8487	4.582	1.35379	-6.38657	DB14126 Tenofovir	C9H14N5O4P	287.212	-3.4394	5	1	approved	C[C@H](CN1C=NC2=C1N=CN=C2N)OCP(O)(O)=O
16		656967_532	2	TanimotoCombo	DB	vinardo	1	-6.45	0.8671	5.942	2.18493	6	-7.08	0.7737	5.784	1.22979	-5.0104	DB03916	C22H26ClN7	423.942	3.85395	6	1	investigational	CC1=C(Cl)C=C(NC2=NC(=CC=N2)C2=CC(=NC=C2)N2CCN(CCN)CC2)C=C1
17		3932_9	2	TanimotoCombo	DB	vina	1	-6.07	0.8149	6.331	2.24591	2	-6.2	0.7896	6.26	1.58861	-5.83597	DB13806	C26H21N3O	391.474	4.41448	5	1	investigational	O=C1N(C2=CC=CC=C2C1(CC1=CC=NC=C1)CC1=CC=NC=C1)C1=CC=CC=C1
18		10783_3	3	FitTverskyCombo	DB	vina	1	-3.27	0.8288	3.759	2.32722	4	-3.47	0.6419	3.524	0.849584	-4.71262	DB06470	C6H8ClNS	161.65	1.77175	2	1	experimental	CC1=C(CCCl)SC=N1
19		44814423_439	2	RefTverskyCombo	DB	vina	1	-7.15	0.8009	5.212	2.56486	5	-6.94	0.6414	5.093	2.12783	-4.29525	DB11827	C22H25ClO7	436.89	2.31659	6	1	investigational	CCOC1=CC=C(CC2=CC(=CC=C2Cl)[C@]23OC[C@](CO)(O2)[C@@H](O)[C@H](O)[C@H]3O)C=C1
20		5288807_128	1	RefTverskyCombo	DB	vinardo	1	-9.64	0.8667	5.299	2.75309	6	-9.02	0.6963	5.129	2.09409	-4.7308	DB03358	C11H20N5O14P3	539.223	-3.77513	8	0	investigational	[H]N([H])C1=NC(=O)C2=C(N1[H])N(CN2C)[C@@H]1O[C@H](COP(O)(=O)OP(O)(=O)OP(O)(O)=O)[C@@H](O)[C@H]1O
21		445888_563	1	RefTverskyCombo	DB	vinardo	1	-8.71	0.8671	4.732	2.80762	1	-8.71	0.8671	4.732	2.80762	-4.0233	DB04482	C17H26N3O15P	543.373	-4.7682	9	0	investigational	NC1=NC(=O)N(C=C1)[C@@H]1O[C@H](COP(O)(=O)O[C@]2(C[C@@H](O)[C@@H](O)[C@H](O2)[C@H](O)CO)C(O)=O)[C@@H](O)[C@H]1O
22		128882_348	4	RefTverskyCombo	DB	vinardo	1	-9.16	0.9436	5.38	2.91737	3	-9.21	0.9218	5.257	2.09502	-5.2282	DB01842	C10H16N5O13P3	507.181	-5.31322	8	0	investigational	[H][C@]1(COP(O)(=O)OP(O)(O)=O)O[C@@]([H])(N2C=NC3=C(N)N=CN=C23)[C@]([H])(O)[C@]1([H])OP(O)(O)=O
23		71727581_339	2	RefTverskyCombo	DB	vinardo	1	-6.62	0.8715	6.309	2.98103	7	-6.61	0.3219	5.792	2.82078	-3.21854	DB15281	C21H18ClFN6O2	440.86	2.69552	6	1	unknown	CN1N=CC=C1NC1=NC=CC(=N1)C1=CC(=O)N(C=C1)[C@H](CO)C1=CC(F)=C(Cl)C=C1
24		22747857_511	3	FitTverskyCombo	DB	vinardo	1	-4.42	0.835	3.601	3.2427	1	-4.42	0.835	3.601	3.2427	-3.82964	DB07293	C11H13NO3	207.226	1.34476	5	1	experimental	CC(=O)CNC(=O)OCC1=CC=CC=C1
25		5287571_60	2	TanimotoCombo	DB	vina	1	-5.75	0.8447	4.61	3.10248	4	-5.88	0.6969	4.391	2.19152	-5.55758	DB02222	C9H13N6O4P	300.211	-4.25772	5	1	experimental	C[C@@H](CN1C=NC2=C1N=C(N)N=C2N)OCP([O-])([O-])=O
26		15993_397	3	TanimotoCombo	DB	vinardo	1	-10.22	0.9194	5.322	3.16109	4	-8.81	0.8888	5.257	1.92828	-5.9486	DB03222	C10H16N5O12P3	491.182	-4.45998	8	0	experimental	NC1=NC=NC2=C1N=CN2[C@H]1C[C@H](O)[C@@H](COP(O)(=O)OP(O)(=O)OP(O)(O)=O)O1
27		151434_446	3	TanimotoCombo	DB	vinardo	1	-6.7	0.8892	5.039	3.35594	3	-7.17	0.8465	4.878	1.36987	-6.16193	DB04047	C7H9N5O8P2	353.123	-1.92807	5	0	experimental	[H]N([H])C1=NC(=O)C2=NC(COP(O)(=O)OP(O)(O)=O)=CN=C2N1[H]
28		24801863_37	1	TanimotoCombo	DB	vinardo	1	-5.75	0.8173	5.808	3.49568	3	-5.37	0.724	5.67	1.46399	-6.37435	DB08026	C19H23N7O	365.432	-0.137797	5	1	experimental	CNC(=O)CN1CCC(CC1)NC1=NC(=CC=N1)C1=CN=C2C=CC=CN12
29		65304_12	3	RefTverskyCombo	DB	vinardo	1	-9.51	0.9057	5.344	3.52576	8	-8.81	0.7995	5.236	2.19992	-5.44899	DB02189	C10H16N5O11P3	475.182	-3.75132	8	0	investigational	NC1=C2N=CN([C@H]3CC[C@@H](COP(O)(=O)OP(O)(=O)OP(O)(O)=O)O3)C2=NC=N1
30		447049_28	1	RefTverskyCombo	DB	vinardo	1	-9.72	0.8455	5.274	3.53676	7	-10.17	0.7859	5.103	3.42479	-3.88979	DB03478	C17H25N5O15P2	601.352	-5.72042	11	0	experimental	[H][C@]1(O)O[C@]([H])(COP(O)(=O)OP(O)(=O)OC[C@@]2([H])O[C@@]([H])(N3C=NC4=C(N)N=CN=C34)[C@]([H])(O)[C@]2([H])O)[C@@]([H])(O)[C@@]1([H])OC(C)=O
31		11587892_22	2	TanimotoCombo	DB	vina	1	-5.56	0.8714	4.66	3.66294	5	-5.31	0.716	4.582	1.23191	-5.4786	DB06329	C12H14N4O5S	326.33	-0.277819	4	1	experimental	CC(=O)O[C@@H]1C[C@@H](CO)O[C@H]1N1C(=O)SC2=CN=C(N)N=C12
32		447236_12	3	RefTverskyCombo	DB	vinardo	1	-9.17	0.9415	5.345	3.70464	2	-8.96	0.9276	5.143	2.821	-6.65851	DB04554	C10H14BrN5O10P2	506.097	-3.01075	6	0	investigational	[H][C@]1(COP(O)(=O)OP(O)(O)=O)O[C@@]([H])(N2C(Br)=NC3=C(N)N=CN=C23)[C@]([H])(O)[C@]1([H])O
33		10062714_455	4	TanimotoCombo	DB	vinardo	1	-4.84	0.8065	4.939	4.02804	3	-4.41	0.7296	4.991	3.35942	-4.01589	DB07593	C19H27NO3	317.423	4.40407	9	1	experimental	[H][C@@](CCCC)(NC(=O)OC1(CC2=CC=CC=C2)CCCC1)C=O
34		5957_18	3	RefTverskyCombo	DB	vinardo	1	-8.84	0.9228	5.33	4.15942	9	-7.96	0.8135	5.243	3.55016	-4.66092	DB00171	C10H16N5O13P3	507.181	-5.35893	8	0	nutraceutical	[H][C@]1(COP(O)(=O)OP(O)(=O)OP(O)(O)=O)O[C@@]([H])(N2C=NC3=C(N)N=CN=C23)[C@]([H])(O)[C@]1([H])O
35		25011731_35	1	TanimotoCombo	DB	vinardo	1	-6.32	0.8497	6.025	4.27695	5	-6.63	0.7729	5.97	0.612393	-4.3045	DB07255	C21H20ClN5O3	425.868	4.31965	5	1	investigational	ClC1=C(NC2=NC(NC3=CC(=CC=C3)N3CCOCC3)=NC=C2)C2=C(OCO2)C=C1
36		444700_52	3	RefTverskyCombo	DB	vina	1	-8.39	0.9307	5.112	4.61428	8	-6.63	0.5861	4.505	2.56425	-5.23415	DB01895	C14H19N6O10P	462.309	-5.81707	9	0	investigational	[H][C@](N)(CC(O)=O)C(=O)OP(O)(=O)OC[C@@]1([H])O[C@@]([H])(N2C=NC3=C(N)N=CN=C23)[C@]([H])(O)[C@]1([H])O
37		444825_84	3	RefTverskyCombo	DB	vinardo	1	-6.59	0.9116	5.195	4.71739	4	-7.88	0.7159	5.117	2.69529	-6.10996	DB02836	C10H14N5O13P3	505.165	-2.65567	6	0	investigational	[H]N([H])C1=NC(=O)C2=C(N1[H])N(C=N2)[C@@H]1O[C@H](COP(O)(=O)OP(O)(O)=O)[C@@]2([H])O[P@](O)(=O)O[C@@]12[H]
38		65562_329	3	TanimotoCombo	DB	vinardo	1	-8.28	0.9245	5.358	4.83058	5	-8.48	0.9	5.28	4.8643	-7.52712	DB01860	C10H16N5O12P3	491.182	-4.66864	8	0	experimental	[H][C@@]1(COP(O)(=O)OP(O)(=O)OP(O)(O)=O)C[C@@]([H])(O)[C@@]([H])(O1)N1C=NC2=C(N)N=CN=C12
39		447048_222	2	RefTverskyCombo	DB	vinardo	1	-8.52	0.8862	4.978	4.89934	2	-10.45	0.8657	5.175	2.73381	-4.18445	DB02059	C15H23N5O14P2	559.316	-6.16155	9	0	experimental	NC1=C2N=CN([C@@H]3O[C@H](CO[P@@](O)(=O)O[P@@](O)(=O)OC[C@H]4O[C@H](O)[C@H](O)[C@@H]4O)[C@@H](O)[C@H]3O)C2=NC=N1
40		24752837_51	3	RefTverskyCombo	DB	vinardo	1	-6	0.8415	5.522	4.90136	3	-5.9	0.7659	5.361	4.9664	-3.51627	DB08320	C24H24O7	424.443	3.19295	8	1	experimental	[H][C@]12O[C@]([H])(C(=C1C1=CC=C(O)C=C1)C1=CC=C(O)C=C1)[C@]([H])(C(=O)OCC)[C@]2([H])C(=O)OCC
41		10150081_437	3	TanimotoCombo	DB	vinardo	1	-5.05	0.8416	5.43	5.075	6	-5.97	0.4446	5.036	4.46423	-4.04632	DB08208	C17H13F3N2O3	350.292	3.82743	6	1	experimental	OCCONC(=O)C1=CC=C(F)C(F)=C1NC1=CC=C(C=C1F)C#C
42		444378_402	1	RefTverskyCombo	DB	vinardo	1	-7.5	0.8758	5.22	5.11352	9	-8.69	0.5701	4.891	1.8696	-4.39047	DB02716	C11H19N5O14P3	538.215	-8.09645	8	0	experimental	C[N+]1=CN([C@@H]2O[C@H](COP(O)(=O)OP(O)(=O)OP(O)(O)=O)[C@@H](O)[C@H]2O)C2=C1C(=O)NC(N)=N2
43		91557_25	3	RefTverskyCombo	DB	vinardo	1	-8.85	0.9118	5.227	5.24299	6	-8.48	0.8614	5.049	3.04447	-6.37567	DB02596	C11H18N5O12P3	505.208	-6.18024	8	0	unknown	NC1=NC=NC2=C1N=CN2[C@@H]1O[C@H](COP(O)(=O)CP(O)(=O)OP(O)(O)=O)[C@@H](O)[C@H]1O
44		446202_224	3	RefTverskyCombo	DB	vinardo	1	-11.21	0.8156	5.253	5.78825	7	-8.22	0.3378	4.851	3.27379	-4.56928	DB01831	C21H24N7O8P	533.431	-1.72258	9	0	investigational	N[C@@H](CC1=CNC2=CC=CC=C12)C(=O)OP(O)(=O)OC[C@H]1O[C@H]([C@H](O)[C@@H]1O)N1C=NC2=C(N)N=CN=C12
45		5326871_52	2	TanimotoCombo	DB	vinardo	1	-5.09	0.8944	4.71	5.99893	9	-5.52	0.5979	4.424	2.2379	-5.95146	DB08093	C16H14N2O	250.295	3.07738	3	1	experimental	NC1=C(OCC2=CC=CC3=CC=CC=C23)C=CC=N1
46		642409_18	1	FitTverskyCombo	DB	vinardo	1	-3.59	0.8341	3.304	6.16371	4	-3.88	0.7522	3.189	4.49922	-3.86196	DB06934	C9H11ClO	170.636	1.99011	3	1	experimental	[H][C@@](O)(CCCl)C1=CC=CC=C1
47		4770_53	2	FitTverskyCombo	DB	vina	1	-5.34	0.8377	3.923	6.20205	3	-4.16	0.8119	3.725	4.27619	-3.93467	DB13354	C10H13NO2	179.219	2.04671	5	1	experimental	NC(=O)OCCCC1=CC=CC=C1
48		5687_66	2	TanimotoCombo	DB	vinardo	1	-5.89	0.8657	5.008	6.42571	4	-6.23	0.7094	5.044	0.81387	-5.45183	DB03365	C16H15N3O3	297.309	2.84054	4	1	experimental	COC1=CC2=NC=NC(NC3=CC(O)=CC=C3)=C2C=C1OC
49		4133_0	2	FitTverskyCombo	DB	vinardo	1	-4.26	0.8151	3.232	7.00224	9	-3.64	0.6653	2.935	4.57453	-3.64566	DB09543	C8H8O3	152.147	2.32316	2	1	experimental	COC(=O)C1=CC=CC=C1O
50		445694_9	2	FitTverskyCombo	DB	vinardo	1	-4.84	0.8029	3.077	7.9394	9	-4.75	0.5427	3.241	4.46292	-4.27682	DB04029	C9H12N2O	164.204	0.270672	3	1	investigational	N[C@@H](CC1=CC=CC=C1)C(N)=O
51		76957773_0	4	TanimotoCombo	DB	vinardo	1	-4.21	0.8081	5.131	7.37927	9	-3.66	0.3786	5.154	4.81273	-4.49365	DB13651	C22H27ClN2O3	402.92	2.82928	4	1	unknown	CC[C@@H]1[C@@H](O)N2[C@H]3C[C@]45[C@H](OC(=O)CCl)[C@H]3[C@H]1C[C@H]2[C@@H]4N(C)C1=CC=CC=C51
52		5287850_19	1	FitTverskyCombo	DB	vina	1	-4.51	0.8452	3.921	7.71556	9	-4.36	0.6767	3.441	5.84	-3.89596	DB02953	C10H12O2S	196.266	2.39	4	1	experimental	[H][C@](CS)(CC1=CC=CC=C1)C(O)=O
53		72942015_0	3	TanimotoCombo	DB	vinardo	1	-5.95	0.8189	4.15	9.55793	8	-5.05	0.4334	4.329	5.02623	-4.18419	DB12467	C20H13NO3	315.328	2.20637	0	1	unknown	CN1C2C3=C(C1C1=CC=CC=C1C2=O)C(=O)C1=CC=CC=C1C3=O
15A		N/A	N/A	TanimotoCombo	DB	vinardo	1	-6.45	0.9054	5.364	N/A	N/A	N/A	N/A	N/A	N/A	-1.75338	DB00300 Tenofovir disoproxil	C19H30N5O10P	519.448	2.65305	0	17	approved	[H][C@@](C)(CN1C=NC2=C(N)N=CN=C12)OCP(=O)(OCOC(=O)OC(C)C)OCOC(=O)OC(C)C
15B		N/A	N/A	TanimotoCombo	DB	vinardo	1	-6.7	0.8618	5.3	N/A	N/A	N/A	N/A	N/A	N/A	0.239762	DB09299 Tenofovir alafenamide	C21H29N6O5P	476.474	1.87537	0	12	approved	CC(C)OC(=O)[C@H](C)N[P@](=O)(CO[C@H](C)CN1C=NC2=C(N)N=CN=C12)OC1=CC=CC=C1
			Tenofovir and its derivatives
	DB – Drug Bank Database https://go.drugbank.com/
	Hybrid Version: 4.2.1.1 OpenEye docking application employing Chemgauss4 score as the state-of-the-art scoring function {it is the total score of both the favorable(shape, hydrogen bonding, and metal chelation) and unfavorable (desolvation and clash)interactions}.
	https://docs.eyesopen.com/applications/oedocking/hybrid/hybrid.html
	Gnina Version 1.0 Molecular docking software
		Gnina mode (pose) with the lowest RMSD to the molecule docked by Hybrid
		Gnina mode (pose) with the highest CNN score
	ROCS Version: 3.6.0.1 OpenEye https://www.eyesopen.com/rocs
	ROCS ranking theory: https://docs.eyesopen.com/applications/rocs/theory/shape_theory.html#rocs-theory
	ROCS ranking manual: https://docs.eyesopen.com/applications/rocs/rocs/rocs_report_file.html

## Sheet: ROCS QUERIES
ROCS Version: 3.6.0.1 OpenEye https://www.eyesopen.com/rocs
	QUERY 1																							QUERY 2																							QUERY 3

## Sheet: Sheet1
Back to Table S2																	Back to Table S3

## Sheet: Sheet2
																	Back to Table S3

## Sheet: Sheet3
																	Back to Table S3

## Sheet: Sheet4
																	Back to Table S3

## Sheet: Sheet5
																	Back to Table S3

## Sheet: Sheet6
																	Back to Table S3

## Sheet: Sheet7
																	Back to Table S3

## Sheet: Sheet8
																	Back to Table S3

[truncated: 47 more sheets: Sheet9, Sheet10, Sheet11, Sheet12, Sheet13, Sheet14, Sheet15, Sheet16, Sheet17, Sheet18, Sheet19, Sheet20, Sheet21, Sheet22, Sheet23, Sheet24, Sheet25, Sheet26, Sheet27, Sheet28 …]
