# Supplementary material for: Crystallographic fragment screen of the c-di-AMP-synthesizing enzyme CdaA from Bacillus subtilis
Source: Acta Crystallogr F Struct Biol Commun. 2024 Aug 23;80(Pt 9):200–9. doi: 10.1107/S2053230X24007039 (PMC11376277; doi:10.1107/S2053230X24007039)
Supplement: Supplementary file 5 [file f-80-00200-sup5.txt]

#!/bin/csh -f

if ( $#argv == 0 || `echo "$#argv" | grep "help" | wc -l` == 1 ) then
echo ""
echo "--------------------------------------------------------------------------------"
echo "Executing $0 in $cwd as `whoami` on `hostname` at `date`"
echo "COPY 1 CIF library to DATA, then it will work smmoothly"
echo "Please run the script with at least 3 arguments e.g.: model:model.pdb mtz:your_mtzfile.mtz cpus:X prefix:prefix_nickname  twinlaw:twinoperator skiprigid keepwater"
echo "If ../model.pdb file exists, it will be taken in case a model: keyword has not been specified"
echo "If 1 mtz file exists in DATA directory, it will be taken in case mtz: keyword has not been specified"
echo "Use ../spacegroup.txt or spacegroup: keyword to specify the correct spacegroup"
echo "Use runs:X to specify number of runs, default is 9"
echo "Use twinlaw: to specify the twin law if necessary"
#ls -1 | grep BsCdaA | awk '{print "cd /xraypn/piotr/RALF/TIM/BsCdaA_FUC/" $1 " ; /home/piotr/CSH/EMSC/run_phenix_MANY_ref_ph1_19b.csh model:../model.pdb cpus:2 prefix:run"$1 " > runme.log &" }' > listtorun
goto fin
endif
echo "$0 $argv" > rerunme ; chmod a+rx rerunme
#source /xray/x86_64/MCPU/phenix-1.14-3260/phenix_env.csh
#source /xray/x86_64/phenix-1.14-3247/phenix_env.csh
set maxcpu=`cat /proc/cpuinfo | grep "^processor" | wc -l | awk '{print $1 }' | cut -d "." -f1 `
#source /xray/x86_64/phenix-1.13-2998/phenix_env.csh
source /xray/x86_64/phenix-1.20.1-4487/phenix_env.csh
set count = "0"
set dol='$'
set plus='+'
set minus='-'
set excl='!'
set slash='/'
set exechase='`'
set nawiasopen='('
set nawiasclosed=')'
set top=".top"
set par=".par"
set klameropen='{'
set klamerclosed='}'
set value4='4'
set halbehase="'"
set colon=';'
set hash='#'
set hase='"'
set bigand='&'
set frage='?'
set star='*'
set extpdb='.pdb'
set dwukropek=':'
set inp='.inp'
set out='.out'
set def='.def'
set pdb='.pdb'
set ent='.ent'
set ccp4=".ccp4"
set mtf='.mtf'
set cns='.cns'
set mtz='.mtz'
set mr='.mr'
set log='.log'
set scr='.scr'
set podkreslnik='_'
set skopka='"'
set pytajnik='?'
set koncowka='";"'
set dol1='$1 '
set dol2='$2 '
set dol3='$3 '
set dol4='$4 '

set myhomedir=`echo $cwd`
set checkmodelflag=`echo "$argv"| grep "model:\|mod:"  | wc -l  | awk '{print $1}'`
set checkskiprigid=`echo "$argv"| grep "skiprigid"  | wc -l  | awk '{print $1}'`
set checkmtzflag=`echo "$argv"| grep "mtzfile:\|mtz:"  | wc -l  | awk '{print $1}'`
set checkmtzfileflag=`echo "$argv"| grep "mtzfile:\|mtz:"  | wc -l  | awk '{print $1}'`
set spacegroupflag=`echo "$argv"| grep "spacegroup:\|group:"  | wc -l  | awk '{print $1}'`
set prefixflag=`echo "$argv"| grep "prefix:\|pref:"  | wc -l  | awk '{print $1}'`
set checkruns=`echo "$argv" | sed "s/run:/runs:/" | grep runs: | wc -l `
set twinlaw=`echo "$argv" | sed "s/twin:/twinlaw:/" | grep twinlaw: | wc -l `

# MODEL
if ("$checkmodelflag" == 1 ) then
set model=`echo "$argv" | sed -e "s/mod:/model:/; s/mo:/model:/" | awk -F "model:" '{print $2}' | awk '{print $1}'`
set modellocal=`echo $model | grep "\/" | wc -l | awk '{print $1}'`
set modelpdb=`basename "${model}"`
else
echo "Model file in PDB format is needed"
set model=""
set modellocal=`echo $model | grep "\/" | wc -l | awk '{print $1}'`
endif
set checkifpdbexists=`ls -1 ../model.pdb | wc -l | awk '{print $1 }'`
if ( -e "${myhomedir}/../model.pdb" && "$model" == "" ) then
set model="${myhomedir}/../model.pdb"
set modellocal=`echo $model | grep "\/" | wc -l | awk '{print $1}'`
endif
if ( -e "${myhomedir}/model.pdb" && "$model" == "" ) then
set model="${myhomedir}/model.pdb"
set modellocal=`echo $model | grep "\/" | wc -l | awk '{print $1}'`
endif
if ( "$model" == "" ) then
echo "Model has not been specified. Please specify an existing model, exiting..."
goto fin
endif
if ( -e "$model" ) then
echo "Model file has been specified as $model"
set modellocal=`echo $model | grep "\/" | wc -l | awk '{print $1}'`
set modelpdb=`basename "${model}"`
ls -l $model
if ( `grep "^CRYST1" $model | cut -c55-73 | sed "s/ //g" | wc -c` >= 2 ) then
set crystcardspacegroup=`grep "^CRYST1" $model | cut -c55-73 | sed "s/ //g"`
else
echo "Specified model $model does not contain CRYST1 card. Please specify it using spacegroup: keyword and rerun.  Exiting..."
goto fin
endif

#MTZ
set checkifmtzexists=`ls -1 ${myhomedir}/DATA/*.mtz | wc -l | awk '{print $1 }'`
if ("$checkmtzfileflag" == 1 ) then
set mtzfile=`echo "$argv" | sed -e "s/mtz:/mtzfile:/; s/mtzf:/mtzfile:/" | awk -F "mtzfile:" '{print $2}' | awk '{print $1}'`
set mtzfilelocal=`echo $mtzfile | grep "\/" | wc -l | awk '{print $1}'`
else
echo "Mtz file is needed, checking if it exists in DATA directory"
set mtzfile=""
set set mtzfilelocal=`echo $mtzfile | grep "\/" | wc -l | awk '{print $1}'`
endif
#ls -1 ${myhomedir}/DATA/*.mtz
#ls -1 ${myhomedir}/DATA/*.mtz | wc -l | awk '{print $1 }'
if ( `ls -1 ${myhomedir}/DATA/*.mtz | wc -l | awk '{print $1 }'` == 1 && "$mtzfile" == "" ) then
set mtzfile=`ls -1 ${myhomedir}/DATA/*.mtz | head -n +1`
set mtzfilelocal=`echo $mtzfile | grep "\/" | wc -l | awk '{print $1}'`
endif
if ( "$mtzfile" == "" ) then
echo "Mtz file has not been specified. Please specify it, exiting..."
goto fin
endif
if ( -e "$mtzfile" ) then
echo "Mtz file has been specified as $mtzfile"
ls -l $mtzfile
set fullpathmtzfile="${myhomedir}/${mtzfile}"
else
echo "Specified mtzfile $mtzfile does not exist. Please specify an existing mtzfile, exiting..."
goto fin
endif

echo "Setting mtzfile $mtzfile as full path mtzfile $fullpathmtzfile"
if ( -e "$fullpathmtzfile" ) then
ls -l $fullpathmtzfile
set mtzfile="${fullpathmtzfile}"
echo "mtzfile has been re-set to $mtzfile"
endif

if ( ! -e "mtzdmp.log" ) then
mtzdmp $mtzfile > mtzdmp.log
set resolutionx1000=`sed -n '/Resolution Range :/,/Sort Order :/p' mtzdmp.log | grep " (" | awk '{print $6*1000 }' | cut -d "." -f1`
echo "resolutionx1000 is $resolutionx1000"
set checkforF=`sed -n '/OVERALL FILE STATISTICS for resolution range/,/LIST OF REFLECTIONS/p' mtzdmp.log | grep 'F$' | grep -v SIG | wc -l | awk '{print $1 }'`
set checkforSIGF=`sed -n '/OVERALL FILE STATISTICS for resolution range/,/LIST OF REFLECTIONS/p' mtzdmp.log | grep 'SIGF$' | grep  SIG | wc -l | awk '{print $1 }'`

set checkforFobs=`sed -n '/OVERALL FILE STATISTICS for resolution range/,/LIST OF REFLECTIONS/p' mtzdmp.log | grep 'F-obs$' | grep -v SIG | wc -l | awk '{print $1 }'`
set checkforSIGFobs=`sed -n '/OVERALL FILE STATISTICS for resolution range/,/LIST OF REFLECTIONS/p' mtzdmp.log | grep 'SIGF-obs$' | grep  SIG | wc -l | awk '{print $1 }'`

set checkforFOBS=`sed -n '/OVERALL FILE STATISTICS for resolution range/,/LIST OF REFLECTIONS/p' mtzdmp.log | grep 'FOBS$' | grep -v SIG | wc -l | awk '{print $1 }'`
set checkforSIGFOBS=`sed -n '/OVERALL FILE STATISTICS for resolution range/,/LIST OF REFLECTIONS/p' mtzdmp.log | grep 'SIGFOBS$' | grep  SIG | wc -l | awk '{print $1 }'`

set checkforIOBS=`sed -n '/OVERALL FILE STATISTICS for resolution range/,/LIST OF REFLECTIONS/p' mtzdmp.log | grep 'IOBS$' | grep -v SIG | wc -l | awk '{print $1 }'`
set checkforSIGIOBS=`sed -n '/OVERALL FILE STATISTICS for resolution range/,/LIST OF REFLECTIONS/p' mtzdmp.log | grep 'SIGIOBS$' | grep SIG | wc -l | awk '{print $1 }'`

set checkforFOBSplus=`sed -n '/OVERALL FILE STATISTICS for resolution range/,/LIST OF REFLECTIONS/p' mtzdmp.log | grep 'F(+)$' | grep -v SIG | wc -l | awk '{print $1 }'`
set checkforSIGFOBSplus=`sed -n '/OVERALL FILE STATISTICS for resolution range/,/LIST OF REFLECTIONS/p' mtzdmp.log | grep 'SIGF(+)$' | grep SIG | wc -l | awk '{print $1 }'`

set checkforIOBSplus=`sed -n '/OVERALL FILE STATISTICS for resolution range/,/LIST OF REFLECTIONS/p' mtzdmp.log | grep 'I(+)$' | grep -v SIG | wc -l | awk '{print $1 }'`
set checkforSIGIOBSplus=`sed -n '/OVERALL FILE STATISTICS for resolution range/,/LIST OF REFLECTIONS/p' mtzdmp.log | grep 'SIGI(+)$' | grep SIG | wc -l | awk '{print $1 }'`

set checkforFreeRflag=`sed -n '/OVERALL FILE STATISTICS for resolution range/,/LIST OF REFLECTIONS/p' mtzdmp.log | grep 'FreeRflag' | grep -v SIG | wc -l | awk '{print $1 }'`
set checkforFreeR_flag=`sed -n '/OVERALL FILE STATISTICS for resolution range/,/LIST OF REFLECTIONS/p' mtzdmp.log | grep 'FreeR_flag' | grep -v SIG | wc -l | awk '{print $1 }'`
set checkforRfreeflags=`sed -n '/OVERALL FILE STATISTICS for resolution range/,/LIST OF REFLECTIONS/p' mtzdmp.log | grep 'R-free-flags' | grep -v 'R-free-flags-' | wc -l | awk '{print $1 }'`
set currentFreeRflag=`sed -n '/OVERALL FILE STATISTICS for resolution range/,/LIST OF REFLECTIONS/p' mtzdmp.log | grep 'FreeRflag\|FreeR_flag\|R-free-flags' | head -n +1 | awk '{print $NF}'`

set checkforFP=`sed -n '/OVERALL FILE STATISTICS for resolution range/,/LIST OF REFLECTIONS/p' mtzdmp.log | grep 'FP$' | grep -v SIG | wc -l | awk '{print $1 }'`
set checkforSIGFP=`sed -n '/OVERALL FILE STATISTICS for resolution range/,/LIST OF REFLECTIONS/p' mtzdmp.log | grep 'SIGFP$' | grep  SIG | wc -l | awk '{print $1 }'`

set checkforIMEAN=`sed -n '/OVERALL FILE STATISTICS for resolution range/,/LIST OF REFLECTIONS/p' mtzdmp.log | grep 'IMEAN$' | grep -v SIG | wc -l | awk '{print $1 }'`
set checkforSIGIMEAN=`sed -n '/OVERALL FILE STATISTICS for resolution range/,/LIST OF REFLECTIONS/p' mtzdmp.log | grep 'SIGIMEAN$' | grep SIG | wc -l | awk '{print $1 }'`

set checkdano="0"
else
set resolutionx1000=`sed -n '/Resolution Range :/,/Sort Order :/p' mtzdmp.log | grep " (" | awk '{print $6*1000 }' | cut -d "." -f1`
echo "resolutionx1000 is $resolutionx1000"

set checkforF=`sed -n '/OVERALL FILE STATISTICS for resolution range/,/LIST OF REFLECTIONS/p' mtzdmp.log | grep 'F$' | grep -v SIG | wc -l | awk '{print $1 }'`
set checkforSIGF=`sed -n '/OVERALL FILE STATISTICS for resolution range/,/LIST OF REFLECTIONS/p' mtzdmp.log | grep 'SIGF$' | grep  SIG | wc -l | awk '{print $1 }'`

set checkforFobs=`sed -n '/OVERALL FILE STATISTICS for resolution range/,/LIST OF REFLECTIONS/p' mtzdmp.log | grep 'F-obs$' | grep -v SIG | wc -l | awk '{print $1 }'`
set checkforSIGFobs=`sed -n '/OVERALL FILE STATISTICS for resolution range/,/LIST OF REFLECTIONS/p' mtzdmp.log | grep 'SIGF-obs$' | grep  SIG | wc -l | awk '{print $1 }'`

set checkforFOBS=`sed -n '/OVERALL FILE STATISTICS for resolution range/,/LIST OF REFLECTIONS/p' mtzdmp.log | grep 'FOBS$' | grep -v SIG | wc -l | awk '{print $1 }'`
set checkforSIGFOBS=`sed -n '/OVERALL FILE STATISTICS for resolution range/,/LIST OF REFLECTIONS/p' mtzdmp.log | grep 'SIGFOBS$' | grep  SIG | wc -l | awk '{print $1 }'`

set checkforIOBS=`sed -n '/OVERALL FILE STATISTICS for resolution range/,/LIST OF REFLECTIONS/p' mtzdmp.log | grep 'IOBS$' | grep -v SIG | wc -l | awk '{print $1 }'`
set checkforSIGIOBS=`sed -n '/OVERALL FILE STATISTICS for resolution range/,/LIST OF REFLECTIONS/p' mtzdmp.log | grep 'SIGIOBS$' | grep SIG | wc -l | awk '{print $1 }'`

set checkforFOBSplus=`sed -n '/OVERALL FILE STATISTICS for resolution range/,/LIST OF REFLECTIONS/p' mtzdmp.log | grep 'F(+)$' | grep -v SIG | wc -l | awk '{print $1 }'`
set checkforSIGFOBSplus=`sed -n '/OVERALL FILE STATISTICS for resolution range/,/LIST OF REFLECTIONS/p' mtzdmp.log | grep 'SIGF(+)$' | grep SIG | wc -l | awk '{print $1 }'`

set checkforIOBSplus=`sed -n '/OVERALL FILE STATISTICS for resolution range/,/LIST OF REFLECTIONS/p' mtzdmp.log | grep 'I(+)$' | grep -v SIG | wc -l | awk '{print $1 }'`
set checkforSIGIOBSplus=`sed -n '/OVERALL FILE STATISTICS for resolution range/,/LIST OF REFLECTIONS/p' mtzdmp.log | grep 'SIGI(+)$' | grep SIG | wc -l | awk '{print $1 }'`

set checkforFreeRflag=`sed -n '/OVERALL FILE STATISTICS for resolution range/,/LIST OF REFLECTIONS/p' mtzdmp.log | grep 'FreeRflag' | grep -v SIG | wc -l | awk '{print $1 }'`
set checkforFreeR_flag=`sed -n '/OVERALL FILE STATISTICS for resolution range/,/LIST OF REFLECTIONS/p' mtzdmp.log | grep 'FreeR_flag' | grep -v SIG | wc -l | awk '{print $1 }'`
set checkforRfreeflags=`sed -n '/OVERALL FILE STATISTICS for resolution range/,/LIST OF REFLECTIONS/p' mtzdmp.log | grep 'R-free-flags' | grep -v 'R-free-flags-' | wc -l | awk '{print $1 }'`
set currentFreeRflag=`sed -n '/OVERALL FILE STATISTICS for resolution range/,/LIST OF REFLECTIONS/p' mtzdmp.log | grep 'FreeRflag\|FreeR_flag\|R-free-flags' | head -n +1 | awk '{print $NF}'`


set checkforFP=`sed -n '/OVERALL FILE STATISTICS for resolution range/,/LIST OF REFLECTIONS/p' mtzdmp.log | grep 'FP$' | grep -v SIG | wc -l | awk '{print $1 }'`
set checkforSIGFP=`sed -n '/OVERALL FILE STATISTICS for resolution range/,/LIST OF REFLECTIONS/p' mtzdmp.log | grep 'SIGFP$' | grep  SIG | wc -l | awk '{print $1 }'`

set checkforIMEAN=`sed -n '/OVERALL FILE STATISTICS for resolution range/,/LIST OF REFLECTIONS/p' mtzdmp.log | grep 'IMEAN$' | grep -v SIG | wc -l | awk '{print $1 }'`
set checkforSIGIMEAN=`sed -n '/OVERALL FILE STATISTICS for resolution range/,/LIST OF REFLECTIONS/p' mtzdmp.log | grep 'SIGIMEAN$' | grep SIG | wc -l | awk '{print $1 }'`


set checkdano="0"
endif
if ( "$currentFreeRflag" != "" ) then
set rfreeflag="$currentFreeRflag"
echo "RFREE FLAG SET TO $rfreeflag"
else
set rfreeflag="FreeR_flag"
echo "RFREE FLAG CAN NOT BE SET. Exiting..."
goto fin
endif


if ( "$checkforF" == 1 && "$checkforSIGF" == 1 ) then
set refarray="F,SIGF"
set mrarray="F,SIGF"
goto arrayset
else
set refarray=""
set mrarray=""
endif

if ( "$checkforFOBS" == 1 && "$checkforSIGFOBS" == 1 ) then
set refarray="FOBS,SIGFOBS"
set mrarray="FOBS,SIGFOBS"
goto arrayset
else
set refarray=""
set mrarray=""
endif
if ( "$checkforFP" == 1 && "$checkforSIGFP" == 1 ) then
set refarray="FP,SIGFP"
set mrarray="FP,SIGFP"
goto arrayset
endif
if ( "$refarray" == "" && "$checkforIOBS" == 1 && "$checkforSIGIOBS" == 1 ) then
set refarray="IOBS,SIGIOBS"
set mrarray="IOBS,SIGIOBS"
goto arrayset
endif

if ( "$refarray" == "" && "$checkforIMEAN" == 1 && "$checkforSIGIMEAN" == 1 ) then
set refarray="IMEAN,SIGIMEAN"
set mrarray="IMEAN,SIGIMEAN"
goto arrayset
endif

if ( "$checkforFobs" == 1 && "$checkforSIGFobs" == 1 ) then
set refarray="F-obs,SIGF-obs"
set mrarray="F-obs,SIGF-obs"
goto arrayset
endif

arrayset:

#Space group
if ("$spacegroupflag" == 1 ) then
echo "Spacegroup specified"
set spacegroup=`echo "$argv" | sed -e "s/group:/spacegroup:/; s/sgroup:/spacegroup:/" | awk -F "spacegroup:" '{print $2}' | awk '{print $1}'`
else
echo "Spacegroup not specified"
set spacegroup=""
endif
if ( -e "${myhomedir}/../spacegroup.txt" && "$spacegroup" == "" ) then
set spacegroup=`head -n +1 ${myhomedir}/../spacegroup.txt | cut -d ":" -f2`
endif
if ( "$spacegroup" == "" && `echo "${crystcardspacegroup}" | wc -c` >= 2 ) then
echo "Space group determined based on CRYST1 card in $model"
set spacegroup="$crystcardspacegroup"
endif
if ( "$spacegroup" == "" ) then
echo "Spacegroup is needed"
goto fin
else
echo "Spacegroup is $spacegroup"
endif

#Output prefix
set prefixflag=`echo "$argv"| grep "prefix:\|pref:"  | wc -l  | awk '{print $1}'`
echo "Checking prefix..."
if ("$prefixflag" == 1 ) then
set prefix=`echo "$argv" | sed -e "s/pref:/prefix:/; s/myprefx:/prefix:/" | awk -F "prefix:" '{print $2}' | awk '{print $1}'`
echo "Prefix specified as $prefix"
else
echo "Prefix was not specified on a command line"
set prefix=""
endif
if ( "$prefixflag" == 0 || "$prefix" == "" ) then
set prefix=`echo $cwd | awk -F "/" '{print $NF }'`
echo "Prefix determined based on current working directory as $prefix"
endif

set progresslog="${myhomedir}/progress_${prefix}.log"
if ( ! -e "$progresslog" ) then
echo "Refinement started at `date`" > $progresslog
else
echo "Refinement continued at `date`" >>$progresslog
endif

# Cif library file
if ( `ls -1 ${myhomedir}/DATA/*.cif | wc -l | awk '{print $1 }'` == 1 ) then
set myowncif=`ls -1 ${myhomedir}/DATA/*.cif`
ls -1 ${myhomedir}/DATA/*.cif
set myligandciffile="$myowncif"
echo "$myligandciffile is a single CIF file"
endif
if ( `ls -1 ${myhomedir}/DATA/*.cif | wc -l | awk '{print $1 }'` == 0 ) then
touch ${myhomedir}/DATA/myowncif.cif
set myowncif=`ls -1 ${myhomedir}/DATA/myowncif.cif`
set myligandciffile="$myowncif"
echo "$myligandciffile is a single CIF file"
endif

if ( `ls -1 ${myhomedir}/DATA/*.cif | wc -l | awk '{print $1 }'` > 1 ) then
rm ${myhomedir}/DATA/myowncif.cif
cat ${myhomedir}/DATA/*.cif > ${myhomedir}/DATA/myowncif.cif
set myowncif=`ls -1 ${myhomedir}/DATA/myowncif.cif`
ls -1 ${myhomedir}/DATA/myowncif.cif
set myligandciffile="$myowncif"
echo "$myligandciffile is a merged CIF file"
endif
if ( -e "$myowncif" ) then
echo "Myowncif $myowncif has been defined, no other ligands are needed"
set myligandciffile="$myowncif"
goto skipotherligands
endif

if ( ! -e "${myhomedir}/../ligand.cif" ) then
find $CLIB -name ATP.cif | head -n +1 | awk -v val=$myhomedir '{print "cp " $1 " "val"/.." }' | /bin/sh
find $CLIB -name UNK.cif | head -n +1 | awk -v val=$myhomedir '{print "cp " $1 " "val"/.." }' | /bin/sh
find $CLIB -name GDP.cif | head -n +1 | awk -v val=$myhomedir '{print "cp " $1 " "val"/.." }' | /bin/sh
cat ${myhomedir}/../???.cif > ${myhomedir}/../ligand.cif
endif
if ( `ls -1 ${myhomedir}/../*.cif | wc -l | awk '{print $1 }'` > 0  && ! -e "${myhomedir}/../ligand.cif" ) then
echo "Preparing a ligand.cif file"
cat ${myhomedir}/../???.cif > ligand.cif
set myligandciffile="${myhomedir}/../ligand.cif"
else
set myligandciffile=""
endif

skipotherligands:

## Specify number of runs
if ("$checkruns" == 0) then
set runs='9'
set whenstop='9'
echo "Using $runs number of runs"
else
set runs=`echo "$argv" | sed "s/run:/runs:/" | awk --field-separator runs: '{print $2}' | awk '{print $1}'`
set whenstop="$runs"
echo "--------------------------------------------------------"
echo "Using user defined number of refinement runs: $runs "
echo "--------------------------------------------------------"
endif

echo "Using model $model, mtz $mtzfile, space group $spacegroup, prefix $prefixflag, ciflib $myligandciffile, runs $runs"

if ( "$runs" == 0 ) then
echo "Specified number of runs is 0, exiting..."
goto fin
endif
set count="1"
echo "Setting up the whole process"
set outputdir="REF_""$count"
while ($count <= $whenstop)
runruns:
cd $myhomedir
echo "Uncompress all calculated PDBS"
find . -name "*.pdb.bz2" | xargs bzip2 -dvf 

set phenixcount="0"
echo "Refinement cycle $count, phenixcount is set to $phenixcount"
set outputdir="REF_""$count"
set previouscount=`echo "scale=0; $count -1 " | bc  | sed 's/^\./0./' | cut -d "." -f1 `
set previousoutputdir="REF_""$previouscount"
set currentbestpdb="bestrun.pdb"
if ( -e "$outputdir" ) then
echo "Directory $outputdir exists, skipping run"
#goto skiprun
echo "Directory $outputdir exists, checking if one needs to continue or go to the next step"
else
mkdir $outputdir
endif
echo "Entering directory $outputdir"
cd $outputdir
if ( "$count" == 1 ) then
echo "Link model file from directory above to REF_${count}"
ln -s ../$model .
endif
pwd
set checkemptyfiles=`ls -l *.* | grep -v TOUCH | awk '$5 == 0 {print $NF }' | cut -d "." -f1 | wc -l | awk '{print $1 }'`
if ( "$checkemptyfiles" > 0 ) then
echo "Clean empty files if any"
ls -l *.* | grep -v TOUCH | awk '$5 == 0 {print "rm " $NF }'
ls -l *.* | grep -v TOUCH | awk '$5 == 0 {print $NF }' | cut -d "." -f1 | awk '{print "rm " $0 "\*" }' | /bin/sh
endif
if ( "$count" == 1 ) then
echo "For Refinement cycle $count - initial model is $model"
else
echo "Refinement cycle $count - using the best model from the previous run $previouscount stored in $previousoutputdir"
#set model=`grep "Final: r_work" ../${previousoutputdir}/*.pdb | sort -k8nr | cut -d ":" -f1  | tail -n 1 `
set model=`grep "REMARK   3   FREE R VALUE                     :" ../${previousoutputdir}/*.pdb | sort -k7nr | cut -d ":" -f1  | tail -n 1 `
endif
if ( -e "../DATA/my.def" ) then
set addkey2new="../DATA/my.def "
else
set addkey2new=""
endif

if ( "$count" == 1 && "$checkskiprigid" == 1 ) then
echo "Do first a B-factor refinement and set the output to the model variable"
set rigidbodypdb="rigid_body_0${count}${phenixcount}.pdb"
	if ( -e "${rigidbodypdb}" ) then
	echo "Rigid body refined model exists, continue with normal refinement"
        set model="${rigidbodypdb}"
        else
        echo "Running pseudo rigid body refinement"
phenix.refine scattering_table=n_gaussian refinement.input.xray_data.r_free_flags.label="$rfreeflag"   input.xray_data.labels="$refarray"  $model $mtzfile $myligandciffile \
strategy="group_adp" main.number_of_macro_cycles=1 output.prefix="rigid_body" group_adp_refinement_mode=two_adp_groups_per_residue optimize_xyz_weight=True optimize_adp_weight=True  adp.scale_adp=0.75 optimize_mask=True \
${addkey2new} \
nproc=${maxcpu} refinement.crystal_symmetry.space_group="$spacegroup" output.serial="${count}${phenixcount}" > rigid_body.out
echo "`date`"  >>$progresslog
grep "REMARK   3   FREE R VALUE                     :" ${rigidbodypdb}   >>$progresslog
grep "REMARK   3   R VALUE            (WORKING SET) :" ${rigidbodypdb}   >>$progresslog
endif

echo "SKIPING STANDARD RIGID BODY TEST"
goto skiprigidbody
endif

if ( "$count" == 1 ) then
echo "Do first a rigid body refinement and set the output to the model variable"
else
goto skiprigidbody
endif
set rigidbodypdb="rigid_body_0${count}${phenixcount}.pdb"
if ( -e "${rigidbodypdb}" ) then
echo "Rigid body refined model exists, continue with normal refinement"
set model="${rigidbodypdb}"
else
echo "Running rigid body refinement"
phenix.refine scattering_table=n_gaussian refinement.input.xray_data.r_free_flags.label="$rfreeflag"   input.xray_data.labels="$refarray"  $model $mtzfile $myligandciffile \
strategy="rigid_body+group_adp" rigid_body.mode=every_macro_cycle main.number_of_macro_cycles=3 output.prefix="rigid_body" group_adp_refinement_mode=two_adp_groups_per_residue optimize_xyz_weight=True optimize_adp_weight=True  adp.scale_adp=0.75 optimize_mask=True \
${addkey2new} \
nproc=${maxcpu} refinement.crystal_symmetry.space_group="$spacegroup" output.serial="${count}${phenixcount}" > rigid_body.out
echo "`date`"  >>$progresslog
grep "REMARK   3   FREE R VALUE                     :" ${rigidbodypdb}   >>$progresslog
grep "REMARK   3   R VALUE            (WORKING SET) :" ${rigidbodypdb}   >>$progresslog
endif
set model="$rigidbodypdb"
# RUN MR if rigid body did not work
set rigidbodyRfactor=`grep "REMARK   3   R VALUE            (WORKING SET) :" ${rigidbodypdb}  | awk '{print ($8)*100 }' | cut -d "." -f1`
set rigidbodyRfree=`grep "REMARK   3   FREE R VALUE                     :" ${rigidbodypdb}  | awk '{print ($7)*100 }' | cut -d "." -f1`
if ( -e "mrage_${spacegroup}_1.1.pdb" || `ls -1 mrage_*_1.1.pdb | wc -l | awk '{print $1}'` > 0 ) then
echo "setting mrage model as the starting model"
set model=`ls -1 mrage_*_1.1.pdb | head -n +1`
goto skiprigidbody
endif
if ( "$rigidbodyRfactor" <= 35 && "$rigidbodyRfree" <= 38) then
echo "Rfactors are below limits, 35 for R and 38 for Rfree"
echo "... continuing..."
goto skiprigidbody
endif
echo "Rfactors are above limits, 35 for R and 38 for Rfree"
echo "Running MR"
echo "Get sequence from model"
phenix.print_sequence $model > seq.fasta
if ( -e "${myhomedir}/monA.pdb" ) then
set mrmodel="${myhomedir}/monA.pdb"
else
set mrmodel=""
endif
if ( -e "${myhomedir}/../monA.pdb" ) then
set mrmodel=`ls -1 ${myhomedir}/../monA.pdb`
else    
set mrmodel=""
endif
if ( "${mrmodel}" == "" ) then
set mrmodel="$model"
endif
phenix.mrage $mtzfile resolution_cutoff=2 crystal_symmetry.space_group=${spacegroup} symmetry_exploration=dataset \
simple_run.template_model=${mrmodel}  simple_run.enable=True simple_run.component_sequence=seq.fasta \
labin="$refarray" queue.cpus=${maxcpu} output.max_solutions_to_write=1 > mrage.log

if ( -e "mrage_${spacegroup}_1.1.pdb" || `ls -1 mrage_*_1.1.pdb | wc -l | awk '{print $1}'` > 0 ) then
echo "setting mrage model as the starting model"
set model=`ls -1 mrage_*_1.1.pdb | head -n +1`
endif

skiprigidbody:
echo "Check if model $model exists"
if ( ! -e "$model" || `ls -l $model | awk '{print $5 }'` < 10 ) then
echo "Model $model not found or empty file, exiting... - There is no rigid_body model skiprigidbody"
touch TOUCH_MODEL_PROBLEMS
goto fin
endif
# Specify additional refinement parameters
# ordered_solvent=True ordered_solvent.mode=every_macro_cycle
if ( "$count" <= 2 ) then
#set addkey="write_eff_file=True write_geo_file=True write_model_cif_file=True write_map_coefficients=True write_def_file=True  ncs_search.enabled=True"
##set addkey="write_eff_file=True write_geo_file=True write_model_cif_file=True write_map_coefficients=True write_def_file=True  ncs_search.enabled=False "
set addkey="write_eff_file=True write_geo_file=True write_model_cif_file=True write_map_coefficients=True write_def_file=True  ncs_search.enabled=False ncs.type=torsion ncs.torsion.sigma=0.25 ncs.torsion.limit=5 strategy=individual_sites+individual_sites_real_space+individual_adp+occupancies max_reasonable_bond_distance=300"
set addkey2=""
echo "count is $count, addkey $addkey i $addkey2"
endif
if ( "$count" <= 2 && "$resolutionx1000" >= 2350 ) then
#set addkey="write_eff_file=True write_geo_file=True write_model_cif_file=True write_map_coefficients=True write_def_file=True  ncs_search.enabled=True"
##set addkey="write_eff_file=True write_geo_file=True write_model_cif_file=True write_map_coefficients=True write_def_file=True  ncs_search.enabled=False "
set addkey="write_eff_file=True write_geo_file=True write_model_cif_file=True write_map_coefficients=True write_def_file=True  ncs_search.enabled=True ncs.type=torsion ncs.torsion.sigma=0.5 ncs.torsion.limit=5 strategy=individual_sites+individual_sites_real_space+individual_adp+occupancies max_reasonable_bond_distance=300"
set addkey2=""
echo "count is $count, addkey $addkey i $addkey2"
endif

if ( "$count" >= 3 && "$resolutionx1000" <= 1591 ) then
#set addkey="write_eff_file=True write_geo_file=True write_model_cif_file=True write_map_coefficients=True write_def_file=True  ordered_solvent=True ordered_solvent.mode=every_macro_cycle .enabled=True"
#set addkey="write_eff_file=True write_geo_file=True write_model_cif_file=True write_map_coefficients=True write_def_file=True  ordered_solvent=True ordered_solvent.mode=every_macro_cycle ncs.enabled=False"
set addkey="write_eff_file=True write_geo_file=True write_model_cif_file=True write_map_coefficients=True write_def_file=True  ordered_solvent=True ordered_solvent.mode=second_half ordered_solvent.h_bond_max=3.5 ordered_solvent.h_bond_min_sol=2.2 ncs_search.enabled=False ordered_solvent.new_solvent=anisotropic max_reasonable_bond_distance=300"
set addkey2="ncs.type=torsion ncs.torsion.sigma=0.25 ncs.torsion.limit=5  strategy=individual_sites+individual_adp+occupancies"
echo "count is $count, addkey $addkey i $addkey2"
endif

if ( "$count" >= 3 && "$resolutionx1000" <= 1591 && "$count" <= 9 ) then
#set addkey="write_eff_file=True write_geo_file=True write_model_cif_file=True write_map_coefficients=True write_def_file=True  ordered_solvent=True ordered_solvent.mode=every_macro_cycle .enabled=True"
#set addkey="write_eff_file=True write_geo_file=True write_model_cif_file=True write_map_coefficients=True write_def_file=True  ordered_solvent=True ordered_solvent.mode=every_macro_cycle ncs.enabled=False"
set addkey="write_eff_file=True write_geo_file=True write_model_cif_file=True write_map_coefficients=True write_def_file=True  ordered_solvent=True ordered_solvent.mode=second_half ordered_solvent.h_bond_max=3.5 ordered_solvent.h_bond_min_sol=2.2 ncs_search.enabled=False ordered_solvent.new_solvent=anisotropic max_reasonable_bond_distance=300"
set addkey2="ncs.type=torsion ncs.torsion.sigma=0.25 ncs.torsion.limit=5 strategy=individual_sites+individual_sites_real_space+individual_adp+occupancies adp.individual.anisotropic=${hase}all${hase}"
echo "count is $count, addkey $addkey i $addkey2"
endif

if ( "$count" >= 3 && "$resolutionx1000" >= 1591 ) then
set addkey="write_eff_file=True write_geo_file=True write_model_cif_file=True write_map_coefficients=True write_def_file=True  ordered_solvent=True ordered_solvent.mode=second_half ordered_solvent.h_bond_max=3.5 ordered_solvent.h_bond_min_sol=2.2 ncs_search.enabled=False max_reasonable_bond_distance=300"
set addkey2="ncs.type=torsion ncs.torsion.sigma=0.25 ncs.torsion.limit=5 tls.find_automatically=True strategy=individual_sites+individual_adp+tls+occupancies"
echo "count is $count, addkey $addkey i $addkey2"
endif
if ( "$count" >= 3 && "$resolutionx1000" >= 1591 && "$count" <= 6 ) then
set addkey="write_eff_file=True write_geo_file=True write_model_cif_file=True write_map_coefficients=True write_def_file=True  ordered_solvent=True ordered_solvent.mode=second_half ordered_solvent.h_bond_max=3.5 ordered_solvent.h_bond_min_sol=2.2 ncs_search.enabled=False max_reasonable_bond_distance=300"
set addkey2="ncs.type=torsion ncs.torsion.sigma=0.25 ncs.torsion.limit=5 tls.find_automatically=True strategy=individual_sites+individual_sites_real_space+individual_adp+tls+occupancies"
echo "count is $count, addkey $addkey i $addkey2"
endif

if ( "$count" >= 3 && "$resolutionx1000" >= 2250 ) then
set addkey="write_eff_file=True write_geo_file=True write_model_cif_file=True write_map_coefficients=True write_def_file=True  ordered_solvent=True ordered_solvent.mode=second_half ordered_solvent.h_bond_max=3.5 ordered_solvent.h_bond_min_sol=2.2 ncs_search.enabled=True max_reasonable_bond_distance=300"
set addkey2="ncs.type=torsion ncs.torsion.sigma=0.25 ncs.torsion.limit=5 tls.find_automatically=True strategy=individual_sites+individual_adp+tls+occupancies"
echo "count is $count, addkey $addkey i $addkey2"
endif
if ( "$count" >= 3 && "$resolutionx1000" >= 2250 && "$count" <= 6 ) then
set addkey="write_eff_file=True write_geo_file=True write_model_cif_file=True write_map_coefficients=True write_def_file=True  ordered_solvent=True ordered_solvent.mode=second_half ordered_solvent.h_bond_max=3.5 ordered_solvent.h_bond_min_sol=2.2 ncs_search.enabled=True max_reasonable_bond_distance=300"
set addkey2="ncs.type=torsion ncs.torsion.sigma=0.25 ncs.torsion.limit=5 tls.find_automatically=True strategy=individual_sites+individual_sites_real_space+individual_adp+tls+occupancies"
echo "count is $count, addkey $addkey i $addkey2"
endif

if ( -e "../DATA/my.def" ) then
set addkey2new="${addkey2} ../DATA/my.def "
set addkey2="$addkey2new"
endif

set checkkeepwater=`echo "$argv"| grep "keepwater"  | wc -l  | awk '{print $1}'`
set checknoorderedsolvent=`echo "$argv"| grep "noorderedsolvent"  | wc -l  | awk '{print $1}'`

if ( "$checkkeepwater" == 1 || "$checknoorderedsolvent" == 1 ) then
set addkeynew=`echo ${addkey} | sed "s/ordered_solvent=True/ordered_solvent=False/"`
set addkey="$addkeynew"
echo "checkkeepwater on, ordered_solvent funktion set to False"
echo "New addkey variable is set to"
echo ""
echo "$addkey"
echo ""
endif

set checkres=`echo "$argv"| grep "res:"  | wc -l  | awk '{print $1}'`
set checkresolution=`echo "$argv"| grep "resolution:"  | wc -l  | awk '{print $1}'`
set myres=`echo "$argv" | sed -e "s/res:/resolution:/" | awk -F "resolution:" '{print $2}' | awk '{print $1}'`

if ( "$checkres" == 1 || "$checkresolution" == 1 ) then
set addkeynew=`echo ${addkey} xray_data.high_resolution=${myres} `
set addkey="$addkeynew"
echo "checkres on, limiting highest resolution limit for refinement to ${myres}"
echo "New addkey variable is set to"
echo ""
echo "$addkey"
echo ""
endif

if ( $count % 2 == 0 ) then
echo " $count is even - means real space based refinement"
@ phenixcount ++
echo "Run refinement number $phenixcount - real phenix.refine refinement.input.xray_data.r_free_flags.label='FreeRflag'   cycle"
if ( -e "${prefix}_0${count}${phenixcount}.pdb" ) then
echo "File ${prefix}_0${count}${phenixcount}.pdb exists"
else
echo "Running phenix.refine refinement.input.xray_data.r_free_flags.label="$rfreeflag"  in order to calculate model ${prefix}_0${count}${phenixcount}.pdb for real space refineent"
phenix.refine scattering_table=n_gaussian refinement.input.xray_data.r_free_flags.label="$rfreeflag"   input.xray_data.labels="$refarray"  $addkey \
$addkey2 \
$model $mtzfile $myligandciffile \
 main.number_of_macro_cycles=1 output.prefix="$prefix" optimize_xyz_weight=True optimize_adp_weight=True  optimize_mask=True \
nproc=${maxcpu} refinement.crystal_symmetry.space_group="$spacegroup" output.serial="${count}${phenixcount}"  > run_${prefix}_${count}${phenixcount}.log
endif
set rsrmodel="${prefix}_0${count}${phenixcount}.pdb"
set rsrmtz="${prefix}_0${count}${phenixcount}.mtz"

echo "I am in directory $cwd"
if ( "$count" == 2 ) then
echo "Make sure model from the $previousoutputdir is here"
echo "Models from previous run stored in $previousoutputdir"
ls -l ../${previousoutputdir}/*.pdb
set mycurrtenthome="$cwd"
echo "Went to $previousoutputdir, I am still in $cwd, my currenthome is $mycurrtenthome, going to ${previousoutputdir}"
cd ../${previousoutputdir}
set winner=`grep "REMARK   3   FREE R VALUE                     :" *.pdb | grep -v "${modelpdb}\|rigid_body" | sort -k7nr | cut -d ":" -f1  | tail -n 1 `
set winnermtz=`echo $winner | sed "s/\.pdb/\.mtz/"`
cp $winner ${mycurrtenthome}/$rsrmodel
cp $winnermtz ${mycurrtenthome}/$rsrmtz
cd $mycurrtenthome
echo "I am back it $mycurrtenthome"
echo "The best files from the previous run should be here"
ls -l $rsrmodel $rsrmtz
endif
if ( ! -e "$rsrmodel" && ! -e "$rsrmtz" ) then
echo "Files $rsrmodel $rsrmtz do not exist in $cwd"
echo "Exiting"
goto fin
endif

@ phenixcount ++
set modelforphenix=`ls -1 run_RSR_${count}${phenixcount}*.pdb | head -n +1`
echo "modelforphenix is $modelforphenix"
echo "Derived from..."
ls -1 run_RSR_${count}${phenixcount}*.pdb
echo "######"
echo "My resolutionx1000 is $resolutionx1000"
sleep 2
#########if ( "$modelforphenix" == "" && "$resolutionx1000" < 2250 ) then
if ( ! -f "$modelforphenix"  && "$resolutionx1000" < 2250 ) then
echo "Run a set of real space refinements combined with phenix.refine refinement.input.xray_data.r_free_flags.label="$rfreeflag"  5 cycles run_RSR_${count}${phenixcount}"
phenix.real_space_refine scattering_table=n_gaussian  excessive_bond_distance_limit=100  nproc=${maxcpu}  map_coefficients_label="2FOFCWT,PH2FOFCWT"  $rsrmodel $rsrmtz  $myligandciffile \
refinement.run="minimization_global+local_grid_search" scattering_table=n_gaussian refinement.max_iterations=500 output.suffix=None  refinement.macro_cycles=5 output.prefix="run_RSR_${count}${phenixcount}" write_initial_geo_file=False write_final_geo_file=False ncs_constraints=False pdb_interpretation.ncs_search.enabled=False > run_RSR_${count}${phenixcount}.log
echo "phenix.real_space_refine scattering_table=n_gaussian  excessive_bond_distance_limit=100  nproc=${maxcpu}  map_coefficients_label="2FOFCWT,PH2FOFCWT"  $rsrmodel $rsrmtz  $myligandciffile refinement.run="minimization_global+local_grid_search" scattering_table=n_gaussian refinement.max_iterations=500 output.suffix=None  refinement.macro_cycles=5 output.prefix="run_RSR_${count}${phenixcount}" write_initial_geo_file=False write_final_geo_file=False ncs_constraints=False pdb_interpretation.ncs_search.enabled=False > run_RSR_${count}${phenixcount}.log"
######else if ( "$modelforphenix" == "" && "$resolutionx1000" >= 2250 ) then
else if ( ! -f "$modelforphenix" && "$resolutionx1000" >= 2250 ) then
echo "Run a set of real space refinements combined with phenix.refine refinement.input.xray_data.r_free_flags.label="$rfreeflag"  5 cycles run_RSR_${count}${phenixcount}"
phenix.real_space_refine scattering_table=n_gaussian  excessive_bond_distance_limit=100  nproc=${maxcpu}  map_coefficients_label="2FOFCWT,PH2FOFCWT"  $rsrmodel $rsrmtz  $myligandciffile \
refinement.run="minimization_global+local_grid_search" scattering_table=n_gaussian refinement.max_iterations=500 output.suffix=None  refinement.macro_cycles=5 output.prefix="run_RSR_${count}${phenixcount}" write_initial_geo_file=False write_final_geo_file=False ncs_constraints=True pdb_interpretation.ncs_search.enabled=True > run_RSR_${count}${phenixcount}.log
echo "phenix.real_space_refine scattering_table=n_gaussian  excessive_bond_distance_limit=100  nproc=${maxcpu}  map_coefficients_label="2FOFCWT,PH2FOFCWT"  $rsrmodel $rsrmtz  $myligandciffile refinement.run="minimization_global+local_grid_search" scattering_table=n_gaussian refinement.max_iterations=500 output.suffix=None  refinement.macro_cycles=5 output.prefix="run_RSR_${count}${phenixcount}" write_initial_geo_file=False write_final_geo_file=False ncs_constraints=True pdb_interpretation.ncs_search.enabled=True > run_RSR_${count}${phenixcount}.log"
else
echo "Real Space Refinement run_RSR_${count}${phenixcount} has been already performed"
endif

set modelforphenix=`ls -1 run_RSR_${count}${phenixcount}*.pdb | head -n +1`
if ( ! -e "${prefix}_0${count}${phenixcount}.pdb" ) then
echo "Running phenix.refine refinement.input.xray_data.r_free_flags.label="$rfreeflag"  on model $modelforphenix"
phenix.refine scattering_table=n_gaussian refinement.input.xray_data.r_free_flags.label="$rfreeflag"   input.xray_data.labels="$refarray"  $addkey \
$addkey2 \
 $modelforphenix $mtzfile $myligandciffile \
 main.number_of_macro_cycles=3 output.prefix="$prefix" optimize_xyz_weight=True optimize_adp_weight=True  optimize_mask=True \
nproc=${maxcpu} refinement.crystal_symmetry.space_group="$spacegroup" output.serial="${count}${phenixcount}"  > run_${prefix}_${count}${phenixcount}.log
else
echo "Refinement on  model $modelforphenix is ready"
endif

@ phenixcount ++
set modelforphenix=`ls -1 run_RSR_${count}${phenixcount}*.pdb | head -n +1`
if ( "$modelforphenix" == ""  && "$resolutionx1000" < 2250 ) then
echo "Run a set of real space refinements combined with phenix.refine refinement.input.xray_data.r_free_flags.label="$rfreeflag"  5 cycles run_RSR_${count}${phenixcount}"
phenix.real_space_refine scattering_table=n_gaussian  excessive_bond_distance_limit=100  nproc=${maxcpu}  map_coefficients_label="2FOFCWT,PH2FOFCWT"  $rsrmodel $rsrmtz  $myligandciffile \
refinement.run="minimization_global+local_grid_search" scattering_table=n_gaussian refinement.max_iterations=500 output.suffix=None  refinement.macro_cycles=12 output.prefix="run_RSR_${count}${phenixcount}" write_initial_geo_file=False write_final_geo_file=False ncs_constraints=False pdb_interpretation.ncs_search.enabled=False > run_RSR_${count}${phenixcount}.log
else if ( "$modelforphenix" == "" && "$resolutionx1000" >= 2250 ) then
phenix.real_space_refine scattering_table=n_gaussian  excessive_bond_distance_limit=100  nproc=${maxcpu}  map_coefficients_label="2FOFCWT,PH2FOFCWT"  $rsrmodel $rsrmtz  $myligandciffile \
refinement.run="minimization_global+local_grid_search" scattering_table=n_gaussian refinement.max_iterations=500 output.suffix=None  refinement.macro_cycles=12 output.prefix="run_RSR_${count}${phenixcount}" write_initial_geo_file=False write_final_geo_file=False ncs_constraints=True pdb_interpretation.ncs_search.enabled=True > run_RSR_${count}${phenixcount}.log
else
echo "Real Space Refinement run_RSR_${count}${phenixcount} has been already performed"
endif
set modelforphenix=`ls -1 run_RSR_${count}${phenixcount}*.pdb | head -n +1`
if ( ! -e "${prefix}_0${count}${phenixcount}.pdb" ) then
echo "Running phenix.refine refinement.input.xray_data.r_free_flags.label="$rfreeflag"  on model $modelforphenix"
phenix.refine scattering_table=n_gaussian refinement.input.xray_data.r_free_flags.label="$rfreeflag"   input.xray_data.labels="$refarray"  $addkey \
$addkey2 \
$modelforphenix $mtzfile $myligandciffile \
 main.number_of_macro_cycles=3 output.prefix="$prefix" optimize_xyz_weight=True optimize_adp_weight=True  optimize_mask=True \
nproc=${maxcpu} refinement.crystal_symmetry.space_group="$spacegroup" output.serial="${count}${phenixcount}"  > run_${prefix}_${count}${phenixcount}.log
else
echo "Refinement on  model $modelforphenix is ready"
endif

@ phenixcount ++
set modelforphenix=`ls -1 run_RSR_${count}${phenixcount}*.pdb | head -n +1`
if ( "$modelforphenix" == "" && "$resolutionx1000" < 2250 ) then
echo "Run a set of real space refinements combined with phenix.refine refinement.input.xray_data.r_free_flags.label="$rfreeflag"  5 cycles run_RSR_${count}${phenixcount}"
phenix.real_space_refine scattering_table=n_gaussian  excessive_bond_distance_limit=100  nproc=${maxcpu}  map_coefficients_label="2FOFCWT,PH2FOFCWT"  $rsrmodel $rsrmtz  $myligandciffile \
refinement.run="minimization_global+simulated_annealing+local_grid_search" scattering_table=n_gaussian refinement.max_iterations=500 output.suffix=None  refinement.macro_cycles=9 simulated_annealing.start_temperature=1500 output.prefix="run_RSR_${count}${phenixcount}" write_initial_geo_file=False write_final_geo_file=False ncs_constraints=False pdb_interpretation.ncs_search.enabled=False > run_RSR_${count}${phenixcount}.log
else if ( "$modelforphenix" == "" && "$resolutionx1000" >= 2250 ) then
phenix.real_space_refine scattering_table=n_gaussian  excessive_bond_distance_limit=100  nproc=${maxcpu}  map_coefficients_label="2FOFCWT,PH2FOFCWT"  $rsrmodel $rsrmtz  $myligandciffile \
refinement.run="minimization_global+simulated_annealing+local_grid_search" scattering_table=n_gaussian refinement.max_iterations=500 output.suffix=None  refinement.macro_cycles=9 simulated_annealing.start_temperature=1500 output.prefix="run_RSR_${count}${phenixcount}" write_initial_geo_file=False write_final_geo_file=False ncs_constraints=True pdb_interpretation.ncs_search.enabled=True > run_RSR_${count}${phenixcount}.log
else
echo "Real Space Refinement run_RSR_${count}${phenixcount} has been already performed"
endif
set modelforphenix=`ls -1 run_RSR_${count}${phenixcount}*.pdb | head -n +1`
if ( ! -e "${prefix}_0${count}${phenixcount}.pdb" ) then
echo "Running phenix.refine refinement.input.xray_data.r_free_flags.label="$rfreeflag"  on model $modelforphenix"
phenix.refine scattering_table=n_gaussian refinement.input.xray_data.r_free_flags.label="$rfreeflag"   input.xray_data.labels="$refarray"  $addkey \
	$addkey2 \
		$modelforphenix $mtzfile $myligandciffile \
 main.number_of_macro_cycles=3 output.prefix="$prefix" optimize_xyz_weight=True optimize_adp_weight=True  optimize_mask=True \
nproc=${maxcpu} refinement.crystal_symmetry.space_group="$spacegroup" output.serial="${count}${phenixcount}"  > run_${prefix}_${count}${phenixcount}.log
else
echo "Refinement on  model $modelforphenix is ready"
endif

@ phenixcount ++
set modelforphenix=`ls -1 run_RSR_${count}${phenixcount}*.pdb | head -n +1`
if ( "$modelforphenix" == "" && "$resolutionx1000" < 2250 ) then
echo "Run a set of real space refinements combined with phenix.refine refinement.input.xray_data.r_free_flags.label="$rfreeflag"  5 cycles run_RSR_${count}${phenixcount}"
phenix.real_space_refine scattering_table=n_gaussian  excessive_bond_distance_limit=100  nproc=${maxcpu}  map_coefficients_label="2FOFCWT,PH2FOFCWT"  $rsrmodel $rsrmtz  $myligandciffile \
refinement.run="minimization_global+simulated_annealing+local_grid_search" scattering_table=n_gaussian refinement.max_iterations=500 output.suffix=None  refinement.macro_cycles=9 simulated_annealing.start_temperature=2500 output.prefix="run_RSR_${count}${phenixcount}" write_initial_geo_file=False write_final_geo_file=False ncs_constraints=False pdb_interpretation.ncs_search.enabled=False > run_RSR_${count}${phenixcount}.log
else if ( "$modelforphenix" == "" && "$resolutionx1000" >= 2250 ) then
phenix.real_space_refine scattering_table=n_gaussian  excessive_bond_distance_limit=100  nproc=${maxcpu}  map_coefficients_label="2FOFCWT,PH2FOFCWT"  $rsrmodel $rsrmtz  $myligandciffile \
refinement.run="minimization_global+simulated_annealing+local_grid_search" scattering_table=n_gaussian refinement.max_iterations=500 output.suffix=None  refinement.macro_cycles=9 simulated_annealing.start_temperature=2500 output.prefix="run_RSR_${count}${phenixcount}" write_initial_geo_file=False write_final_geo_file=False ncs_constraints=True pdb_interpretation.ncs_search.enabled=True > run_RSR_${count}${phenixcount}.log
else
echo "Real Space Refinement run_RSR_${count}${phenixcount} has been already performed"
endif
set modelforphenix=`ls -1 run_RSR_${count}${phenixcount}*.pdb | head -n +1`
if ( ! -e "${prefix}_0${count}${phenixcount}.pdb" ) then
echo "Running phenix.refine refinement.input.xray_data.r_free_flags.label="$rfreeflag"  on model $modelforphenix"
phenix.refine scattering_table=n_gaussian refinement.input.xray_data.r_free_flags.label="$rfreeflag"   input.xray_data.labels="$refarray"  $addkey \
	$addkey2 \
		$modelforphenix $mtzfile $myligandciffile \
 main.number_of_macro_cycles=3 output.prefix="$prefix" optimize_xyz_weight=True optimize_adp_weight=True  optimize_mask=True \
nproc=${maxcpu} refinement.crystal_symmetry.space_group="$spacegroup" output.serial="${count}${phenixcount}"  > run_${prefix}_${count}${phenixcount}.log
else
echo "Refinement on  model $modelforphenix is ready"
endif

@ phenixcount ++
set modelforphenix=`ls -1 run_RSR_${count}${phenixcount}*.pdb | head -n +1`
if ( "$modelforphenix" == "" && "$resolutionx1000" < 2250 ) then
echo "Run a set of real space refinements combined with phenix.refine refinement.input.xray_data.r_free_flags.label="$rfreeflag"  5 cycles run_RSR_${count}${phenixcount}"
phenix.real_space_refine scattering_table=n_gaussian  excessive_bond_distance_limit=100  nproc=${maxcpu}  map_coefficients_label="2FOFCWT,PH2FOFCWT"  $rsrmodel $rsrmtz  $myligandciffile \
refinement.run="minimization_global+simulated_annealing+local_grid_search" scattering_table=n_gaussian refinement.max_iterations=500 output.suffix=None  refinement.macro_cycles=9 simulated_annealing.start_temperature=3500 output.prefix="run_RSR_${count}${phenixcount}" write_initial_geo_file=False write_final_geo_file=False ncs_constraints=False pdb_interpretation.ncs_search.enabled=False > run_RSR_${count}${phenixcount}.log
else if ( "$modelforphenix" == "" && "$resolutionx1000" >= 2250 ) then
phenix.real_space_refine scattering_table=n_gaussian  excessive_bond_distance_limit=100  nproc=${maxcpu}  map_coefficients_label="2FOFCWT,PH2FOFCWT"  $rsrmodel $rsrmtz  $myligandciffile \
refinement.run="minimization_global+simulated_annealing+local_grid_search" scattering_table=n_gaussian refinement.max_iterations=500 output.suffix=None  refinement.macro_cycles=9 simulated_annealing.start_temperature=3500 output.prefix="run_RSR_${count}${phenixcount}" write_initial_geo_file=False write_final_geo_file=False ncs_constraints=True pdb_interpretation.ncs_search.enabled=True > run_RSR_${count}${phenixcount}.log
else
echo "Real Space Refinement run_RSR_${count}${phenixcount} has been already performed"
endif
set modelforphenix=`ls -1 run_RSR_${count}${phenixcount}*.pdb | head -n +1`
if ( ! -e "${prefix}_0${count}${phenixcount}.pdb" ) then
echo "Running phenix.refine refinement.input.xray_data.r_free_flags.label="$rfreeflag"  on model $modelforphenix"
phenix.refine scattering_table=n_gaussian refinement.input.xray_data.r_free_flags.label="$rfreeflag"   input.xray_data.labels="$refarray"  $addkey \
	$addkey2 \
		$modelforphenix $mtzfile $myligandciffile \
 main.number_of_macro_cycles=5 output.prefix="$prefix" optimize_xyz_weight=True optimize_adp_weight=True  optimize_mask=True \
nproc=${maxcpu} refinement.crystal_symmetry.space_group="$spacegroup" output.serial="${count}${phenixcount}"  > run_${prefix}_${count}${phenixcount}.log
else
echo "Refinement on  model $modelforphenix is ready"
endif
echo "For run number 2 run in addition phenix.autobuild for the best file"
#set winner=`grep "Final: r_work" *.pdb | sort -k8nr | cut -d ":" -f1  | tail -n 1 `
set winner=`grep "REMARK   3   FREE R VALUE                     :" *.pdb | grep -v "${modelpdb}\|rigid_body" | sort -k7nr | cut -d ":" -f1  | tail -n 1 `
set winnerpdb="$winner"
set winnermtz=`echo $winnerpdb | sed "s/\.pdb/\.mtz/"`
#if ( -e "$winnerpdb" && -e "$winnermtz" && "$count" == 2 ) then
#echo "Run phenix.autobuild and see"
#phenix.autobuild $winnerpdb $winnermtz rebuild_in_place=True nproc=${maxcpu} multiple_models=True include_input_model=True multiple_models_number=1 n_cycle_rebuild_max=5
#endif

echo "REF_$count results at `date`"  >>$progresslog
grep "REMARK   3   FREE R VALUE                     :" *.pdb | sort -k7nr| tail -n 1    >>$progresslog
grep "REMARK   3   R VALUE            (WORKING SET) :" *.pdb | sort -k8nr| tail -n 1    >>$progresslog

#grep "Final: r_work" *.pdb | sort -k8nr| tail -n 1  >>$progresslog
else
echo " $count is odd - meaning normal phenix.refine refinement.input.xray_data.r_free_flags.label="$rfreeflag"  based refinement"
@ phenixcount ++
if ( ! -e "${prefix}_0${count}${phenixcount}.pdb" ) then
echo "Run refinement number $phenixcount - real phenix.refine refinement.input.xray_data.r_free_flags.label="$rfreeflag"  job"
phenix.refine scattering_table=n_gaussian refinement.input.xray_data.r_free_flags.label="$rfreeflag"   input.xray_data.labels="$refarray"  $addkey \
       $addkey2 \
       	       $model $mtzfile $myligandciffile \
main.number_of_macro_cycles=5 output.prefix="$prefix" optimize_xyz_weight=True optimize_adp_weight=True  optimize_mask=True \
nproc=${maxcpu} refinement.crystal_symmetry.space_group="$spacegroup" output.serial="${count}${phenixcount}"  > run_${prefix}_${count}${phenixcount}.log
else
echo "Run refinement number $phenixcount - real phenix.refine refinement.input.xray_data.r_free_flags.label="$rfreeflag"  job has been done previously"
endif
@ phenixcount ++
if ( ! -e "${prefix}_0${count}${phenixcount}.pdb" ) then
echo "Run refinement number $phenixcount - real phenix.refine refinement.input.xray_data.r_free_flags.label="$rfreeflag"  job"
phenix.refine scattering_table=n_gaussian refinement.input.xray_data.r_free_flags.label="$rfreeflag"   input.xray_data.labels="$refarray"  $addkey \
       $addkey2 \
       	       $model $mtzfile $myligandciffile \
main.number_of_macro_cycles=9 output.prefix="$prefix" optimize_xyz_weight=True optimize_adp_weight=True  optimize_mask=True \
nproc=${maxcpu} refinement.crystal_symmetry.space_group="$spacegroup" output.serial="${count}${phenixcount}"  > run_${prefix}_${count}${phenixcount}.log
else
echo "Run refinement number $phenixcount - real phenix.refine refinement.input.xray_data.r_free_flags.label="$rfreeflag"  job has been done previously"
endif
@ phenixcount ++
if ( ! -e "${prefix}_0${count}${phenixcount}.pdb" ) then
echo "Run refinement number $phenixcount - real phenix.refine refinement.input.xray_data.r_free_flags.label="$rfreeflag"  job"
phenix.refine scattering_table=n_gaussian refinement.input.xray_data.r_free_flags.label="$rfreeflag"   input.xray_data.labels="$refarray"  $addkey \
       $addkey2 \
       	       $model $mtzfile $myligandciffile \
 simulated_annealing_torsion=True tardy.start_temperature_kelvin="2000" tardy.mode="second_and_before_last" main.number_of_macro_cycles=5 output.prefix="$prefix" optimize_xyz_weight=True optimize_adp_weight=True  optimize_mask=True \
nproc=${maxcpu} refinement.crystal_symmetry.space_group="$spacegroup" output.serial="${count}${phenixcount}"  > run_${prefix}_${count}${phenixcount}.log
else
echo "Run refinement number $phenixcount - real phenix.refine refinement.input.xray_data.r_free_flags.label="$rfreeflag"  job has been done previously"
endif
@ phenixcount ++
if ( ! -e "${prefix}_0${count}${phenixcount}.pdb" ) then
echo "Run refinement number $phenixcount - real phenix.refine refinement.input.xray_data.r_free_flags.label="$rfreeflag"  job"
phenix.refine scattering_table=n_gaussian refinement.input.xray_data.r_free_flags.label="$rfreeflag"   input.xray_data.labels="$refarray"  $addkey \
       $addkey2 \
       	       $model $mtzfile $myligandciffile \
 simulated_annealing_torsion=True tardy.start_temperature_kelvin="1000" tardy.mode="second_and_before_last" main.number_of_macro_cycles=5 output.prefix="$prefix" optimize_xyz_weight=True optimize_adp_weight=True  optimize_mask=True \
nproc=${maxcpu} refinement.crystal_symmetry.space_group="$spacegroup" output.serial="${count}${phenixcount}"  > run_${prefix}_${count}${phenixcount}.log
else
echo "Run refinement number $phenixcount - real phenix.refine refinement.input.xray_data.r_free_flags.label="$rfreeflag"  job has been done previously"
endif
@ phenixcount ++
if ( ! -e "${prefix}_0${count}${phenixcount}.pdb" ) then
echo "Run refinement number $phenixcount - real phenix.refine refinement.input.xray_data.r_free_flags.label="$rfreeflag"   cycle"
phenix.refine scattering_table=n_gaussian refinement.input.xray_data.r_free_flags.label="$rfreeflag"   input.xray_data.labels="$refarray"  $addkey \
       $addkey2 \
       	       $model $mtzfile $myligandciffile \
 simulated_annealing_torsion=True tardy.start_temperature_kelvin="1500" tardy.mode="second_and_before_last" main.number_of_macro_cycles=5 output.prefix="$prefix" optimize_xyz_weight=True optimize_adp_weight=True  optimize_mask=True \
nproc=${maxcpu} refinement.crystal_symmetry.space_group="$spacegroup" output.serial="${count}${phenixcount}"  > run_${prefix}_${count}${phenixcount}.log
else
echo "Run refinement number $phenixcount - real phenix.refine refinement.input.xray_data.r_free_flags.label="$rfreeflag"  job has been done previously"
endif
@ phenixcount ++
if ( ! -e "${prefix}_0${count}${phenixcount}.pdb" ) then
echo "Run refinement number $phenixcount - real phenix.refine refinement.input.xray_data.r_free_flags.label="$rfreeflag"  job"
phenix.refine scattering_table=n_gaussian refinement.input.xray_data.r_free_flags.label="$rfreeflag"   input.xray_data.labels="$refarray"  $addkey \
       $addkey2 \
       	       $model $mtzfile $myligandciffile \
 simulated_annealing_torsion=True tardy.start_temperature_kelvin="2500" tardy.mode="second_and_before_last" main.number_of_macro_cycles=5 output.prefix="$prefix" optimize_xyz_weight=True optimize_adp_weight=True  optimize_mask=True \
nproc=${maxcpu} refinement.crystal_symmetry.space_group="$spacegroup" output.serial="${count}${phenixcount}"  > run_${prefix}_${count}${phenixcount}.log
else
echo "Run refinement number $phenixcount - real phenix.refine refinement.input.xray_data.r_free_flags.label="$rfreeflag"  job has been done previously"
endif
@ phenixcount ++
if ( ! -e "${prefix}_0${count}${phenixcount}.pdb" ) then
echo "Run refinement number $phenixcount - real phenix.refine refinement.input.xray_data.r_free_flags.label="$rfreeflag"  job"
phenix.refine scattering_table=n_gaussian refinement.input.xray_data.r_free_flags.label="$rfreeflag"   input.xray_data.labels="$refarray"  $addkey \
       $addkey2 \
       	       $model $mtzfile $myligandciffile \
 simulated_annealing_torsion=True tardy.start_temperature_kelvin="3000" tardy.mode="second_and_before_last" main.number_of_macro_cycles=5 output.prefix="$prefix" optimize_xyz_weight=True optimize_adp_weight=True  optimize_mask=True \
nproc=${maxcpu} refinement.crystal_symmetry.space_group="$spacegroup" output.serial="${count}${phenixcount}"  > run_${prefix}_${count}${phenixcount}.log
else
echo "Run refinement number $phenixcount - real phenix.refine refinement.input.xray_data.r_free_flags.label="$rfreeflag"  job has been done previously"
endif
@ phenixcount ++
if ( ! -e "${prefix}_0${count}${phenixcount}.pdb" ) then
echo "Run refinement number $phenixcount - real phenix.refine refinement.input.xray_data.r_free_flags.label="$rfreeflag"  job"
phenix.refine scattering_table=n_gaussian refinement.input.xray_data.r_free_flags.label="$rfreeflag"   input.xray_data.labels="$refarray"  $addkey \
       $addkey2 \
       	       $model $mtzfile $myligandciffile \
simulated_annealing_torsion=True tardy.start_temperature_kelvin="2000" tardy.mode="second_and_before_last" main.number_of_macro_cycles=5 output.prefix="$prefix" optimize_xyz_weight=True optimize_adp_weight=True  optimize_mask=True \
nproc=${maxcpu} refinement.crystal_symmetry.space_group="$spacegroup" output.serial="${count}${phenixcount}"  > run_${prefix}_${count}${phenixcount}.log
else
echo "Run refinement number $phenixcount - real phenix.refine refinement.input.xray_data.r_free_flags.label="$rfreeflag"  job has been done previously"
endif
@ phenixcount ++
if ( ! -e "${prefix}_0${count}${phenixcount}.pdb" ) then
echo "Run refinement number $phenixcount - real phenix.refine refinement.input.xray_data.r_free_flags.label="$rfreeflag"  job"
phenix.refine scattering_table=n_gaussian refinement.input.xray_data.r_free_flags.label="$rfreeflag"   input.xray_data.labels="$refarray"  $addkey \
       $addkey2 \
       	       $model $mtzfile $myligandciffile \
simulated_annealing_torsion=True tardy.start_temperature_kelvin="1000" tardy.mode="second_and_before_last" main.number_of_macro_cycles=5 output.prefix="$prefix" optimize_xyz_weight=True optimize_adp_weight=True  optimize_mask=True \
nproc=${maxcpu} refinement.crystal_symmetry.space_group="$spacegroup" output.serial="${count}${phenixcount}"  > run_${prefix}_${count}${phenixcount}.log
else
echo "Run refinement number $phenixcount - real phenix.refine refinement.input.xray_data.r_free_flags.label="$rfreeflag"  job has been done previously"
endif
@ phenixcount ++
if ( ! -e "${prefix}_${count}${phenixcount}.pdb" ) then
echo "Run refinement number $phenixcount - real phenix.refine refinement.input.xray_data.r_free_flags.label="$rfreeflag"  job"
phenix.refine scattering_table=n_gaussian refinement.input.xray_data.r_free_flags.label="$rfreeflag"   input.xray_data.labels="$refarray"  $addkey \
       $addkey2 \
       	       $model $mtzfile $myligandciffile \
simulated_annealing_torsion=True tardy.start_temperature_kelvin="1500" tardy.mode="second_and_before_last" main.number_of_macro_cycles=5 output.prefix="$prefix" optimize_xyz_weight=True optimize_adp_weight=True  optimize_mask=True \
nproc=${maxcpu} refinement.crystal_symmetry.space_group="$spacegroup" output.serial="${count}${phenixcount}"  > run_${prefix}_${count}${phenixcount}.log
else
echo "Run refinement number $phenixcount - real phenix.refine refinement.input.xray_data.r_free_flags.label="$rfreeflag"  job has been done previously"
endif
@ phenixcount ++
if ( ! -e "${prefix}_${count}${phenixcount}.pdb" ) then
echo "Run refinement number $phenixcount - real phenix.refine refinement.input.xray_data.r_free_flags.label="$rfreeflag"  job"
phenix.refine scattering_table=n_gaussian refinement.input.xray_data.r_free_flags.label="$rfreeflag"   input.xray_data.labels="$refarray"  $addkey \
       $addkey2 \
       	       $model $mtzfile $myligandciffile \
 main.number_of_macro_cycles=9 output.prefix="$prefix" optimize_xyz_weight=True optimize_adp_weight=True  optimize_mask=True \
nproc=${maxcpu} refinement.crystal_symmetry.space_group="$spacegroup" output.serial="${count}${phenixcount}"  > run_${prefix}_${count}${phenixcount}.log
else
echo "Run refinement number $phenixcount - real phenix.refine refinement.input.xray_data.r_free_flags.label="$rfreeflag"  job has been done previously"
endif
@ phenixcount ++
if ( ! -e "${prefix}_${count}${phenixcount}.pdb" ) then
echo "Run refinement number $phenixcount - real phenix.refine refinement.input.xray_data.r_free_flags.label="$rfreeflag"  job"
phenix.refine scattering_table=n_gaussian refinement.input.xray_data.r_free_flags.label="$rfreeflag"   input.xray_data.labels="$refarray"  $addkey \
       $addkey2 \
       	       $model $mtzfile $myligandciffile \
 main.number_of_macro_cycles=7 output.prefix="$prefix" optimize_xyz_weight=True optimize_adp_weight=True  optimize_mask=True \
nproc=${maxcpu} refinement.crystal_symmetry.space_group="$spacegroup" output.serial="${count}${phenixcount}"  > run_${prefix}_${count}${phenixcount}.log
else
echo "Run refinement number $phenixcount - real phenix.refine refinement.input.xray_data.r_free_flags.label="$rfreeflag"  job has been done previously"
endif
@ phenixcount ++
#set winner=`grep "Final: r_work" *.pdb | sort -k8nr | cut -d ":" -f1  | tail -n 1 `
set winner=`grep "REMARK   3   FREE R VALUE                     :" *.pdb | grep -v "${modelpdb}\|rigid_body" |sort -k7nr | cut -d ":" -f1  | tail -n 1 `
echo "REF_$count results at `date`"  >>$progresslog
#grep "Final: r_work" *.pdb | sort -k8nr| tail -n 1  >>$progresslog
grep "REMARK   3   FREE R VALUE                     :" *.pdb | sort -k7nr| tail -n 1    >>$progresslog
grep "REMARK   3   R VALUE            (WORKING SET) :" *.pdb | sort -k8nr| tail -n 1    >>$progresslog
endif

skiprun:

@ count ++

end

cd $myhomedir
cd $myhomedir

echo "Select the best one and copy it to $myhomedir"
set thewinner=`find REF* -name "*.pdb" | xargs grep "REMARK   3   FREE R VALUE                     :" | sort -k7nr | grep -v rigid_body | tail -n 1 | cut -d ":" -f1`
set thewinnerpdb=`echo $thewinner | awk -F "/" '{print $NF }'`
echo "The winner is $thewinner, local PDB file is $thewinnerpdb"
if ( -e "$thewinnerpdb" ) then
echo "The winner pdb $thewinnerpdb already exists here"
else
rm *_[0-9][0-9][0-9].???
set thewinnerroot=`echo $thewinner | sed "s/\.pdb//"`
echo "Copy $thewinnerpdb to $myhomedir"
cp ${thewinnerroot}$star .
ls -l $thewinnerpdb
endif
echo "Compress mtz and log files"
find REF* -name "*.mtz" | xargs pbzip2 -9vf
find REF* -name "*.log" | xargs pbzip2 -9vf
find REF* -name "*.geo" | xargs rm
echo "DONE"
echo "Finished at `date`"  >>$progresslog
goto fin


fin:

exit
